# Supplementary material for: Pachybrachis (Coleoptera, Chrysomelidae, Cryptocephalinae) of Eastern Canada
Source: Zookeys. 2013 Sep 19;(332):95–175. doi: 10.3897/zookeys.332.4753 (PMC3804768; doi:10.3897/zookeys.332.4753)
Supplement: XML Treatment for Pachybrachis [file zookeys.332.4753-treatment1.xml]

<!DOCTYPE tp:taxon-treatment
  PUBLIC "-//TaxonX//DTD Taxonomic Treatment Publishing DTD v0 20100105//EN" "tax-treatment-NSO.dtd">
<tp:taxon-treatment xmlns:tp="http://www.plazi.org/taxpub"><tp:treatment-meta><mixed-citation publication-type="journal"><person-group><name><surname>Barney</surname><given-names>Robert J.</given-names></name><name><surname>LeSage</surname><given-names>Laurent</given-names></name><name><surname>Savard</surname><given-names>Karine</given-names></name></person-group><article-title><italic>Pachybrachis</italic> (Coleoptera, Chrysomelidae, Cryptocephalinae) of Eastern Canada</article-title><source>Zookeys</source><day>19</day><month>9</month><year>2013</year><volume>2013</volume><issue>332</issue><fpage>95</fpage><lpage>175</lpage><pub-id pub-id-type="doi">10.3897/zookeys.332.4753</pub-id></mixed-citation></tp:treatment-meta><tp:nomenclature><tp:taxon-name>
                        <tp:taxon-name-part taxon-name-part-type="genus">Pachybrachis</tp:taxon-name-part>
                        <object-id xmlns:xlink="http://www.w3.org/1999/xlink" xlink:type="simple">http://species-id.net/wiki/Pachybrachis</object-id>
                    </tp:taxon-name><tp:taxon-authority>Chevrolat, 1836</tp:taxon-authority><tp:nomenclature-citation-list><tp:nomenclature-citation><tp:taxon-name>Pachybrachis</tp:taxon-name><comment> Chevrolat <italic>in</italic> Dejean, 1836: 420. Type species: <italic><tp:taxon-name>Cryptocephalus hieroglyphicus</tp:taxon-name></italic> Laicharting, 1781, by subsequent designation of <xref ref-type="bibr" rid="B111">Jacoby 1908</xref>: 265.</comment></tp:nomenclature-citation><tp:nomenclature-citation><tp:taxon-name>Pachybrachys</tp:taxon-name><comment> : <xref ref-type="bibr" rid="B133">Mannerheim 1843</xref>: 311. [incorrect subsequent spelling].</comment></tp:nomenclature-citation></tp:nomenclature-citation-list></tp:nomenclature><tp:treatment-sec sec-type="Remarks"><title>Remarks.</title><p>There has been some debate as to the correct spelling of the genus <italic><tp:taxon-name>Pachybrachis</tp:taxon-name></italic>. <xref ref-type="bibr" rid="B76">Fall’s (1915)</xref> monumental work used <italic><tp:taxon-name>Pachybrachys</tp:taxon-name></italic> Chevrolat and cited its general American usage by J. L. LeConte. However, this emendation was unjustified under the rules of the International Code of Zoological Nomenclature (<xref ref-type="bibr" rid="B110">ICZN 1999</xref>, Article 32).</p><p><italic><tp:taxon-name>Pachybrachis</tp:taxon-name></italic> is a member of the subfamily <tp:taxon-name>Cryptocephalinae</tp:taxon-name> Gyllenhall, 1813, commonly known as the case bearers due to the fact that all known larval stages live in a case constructed of their fecal matter and often plant debris (<xref ref-type="bibr" rid="B129">LeSage 1985</xref>). Their cylindrical, compact body characterizes the adults, which usually have the head retracted into the pronotum to the level of the eyes.</p><p>In the recent revision of family-group names in <tp:taxon-name>Coleoptera</tp:taxon-name> (<xref ref-type="bibr" rid="B23">Bouchard et al. 2011</xref>), the former tribe <tp:taxon-name>Pachybrachini</tp:taxon-name> Chapuis, 1874 was relegated to subtribe under the tribe <tp:taxon-name>Cryptocephalini</tp:taxon-name> Gyllenhal, 1813. <tp:taxon-name>Pachybrachina</tp:taxon-name> Chapuis, 1874 contains only two genera north of Mexico, <italic><tp:taxon-name>Griburius</tp:taxon-name></italic> and <italic><tp:taxon-name>Pachybrachis</tp:taxon-name></italic>, and is characterized by long filiform antennae, with a marginal bead at the base of pronotum which is not crenulate. <xref ref-type="bibr" rid="B166">Riley et al. (2002)</xref> separated the two genera by prosternal charateristics (prosternum broad, as wide as long in <italic><tp:taxon-name>Griburius</tp:taxon-name></italic>, narrower, longer than wide in <italic><tp:taxon-name>Pachybrachis</tp:taxon-name></italic>). Additional generic keys can be found in <xref ref-type="bibr" rid="B20">Blatchley (1910)</xref>, <xref ref-type="bibr" rid="B39">Chagnon and Robert (1962)</xref>, <xref ref-type="bibr" rid="B64">Downie and Arnett (1996)</xref>, and <xref ref-type="bibr" rid="B42">Ciegler (2007)</xref>.</p><p><bold>Useful morphological characters.</bold> <xref ref-type="bibr" rid="B76">Fall (1915)</xref> provided a very detailed “Review of Structural Characters Useful in Taxonomy”, which we will not repeat here. However, there are a few key characters that will be useful to separate the seventeen Canadian <!--PageBreak-->species. These features will be described, detailed and illustrated, most of them being used in the identification key.</p><p><italic>Size</italic>. The seventeen species can generally be divided into four size classes by average length: very small, &lt;1.75 mm; small, &gt;1.75 mm to 2.35 mm; medium, &gt;2.35 mm to 2.85 mm; and large, &gt;2.85 mm to 3.30 mm. <italic><tp:taxon-name>Pachybrachis hepaticus</tp:taxon-name></italic> is the only species in the very small category, with a mean length of 1.68 mm. <italic><tp:taxon-name>Pachybrachis m-nigrum</tp:taxon-name></italic> (2.59 mm), <italic><tp:taxon-name>Pachybrachis othonus othonus</tp:taxon-name></italic> (2.63 mm), and <italic><tp:taxon-name>Pachybrachis luridus</tp:taxon-name></italic> (2.65 mm) are in the medium category. <italic><tp:taxon-name>Pachybrachis trinotatus</tp:taxon-name></italic> (3.09 mm) and <italic><tp:taxon-name>Pachybrachis bivittatus</tp:taxon-name></italic> (3.12 mm) are the only species with males averaging over 3 mm in length. Small is the largest category, with the remaining eleven species. Mean length and width of males are reported for each species. Females are generally larger, thus accounting for the larger overall sizes reported by <xref ref-type="bibr" rid="B76">Fall (1915)</xref>.</p><p><italic>Antennae</italic>. In most species (e.g. <italic><tp:taxon-name>Pachybrachis atomarius</tp:taxon-name></italic>, <xref ref-type="fig" rid="F11">Habitus 1</xref>; <italic><tp:taxon-name>Pachybrachis bivittatus</tp:taxon-name></italic>, <xref ref-type="fig" rid="F12">Habitus 2</xref>), the length of antennae equals about 2/3 to 3/4 the length of the body. There are two noticeable exceptions. In <italic><tp:taxon-name>Pachybrachis hepaticus</tp:taxon-name></italic> (<xref ref-type="fig" rid="F15">Habitus 5</xref>) the antennae do not exceed half of the body length, whereas in <italic><tp:taxon-name>Pachybrachis trinotatus</tp:taxon-name></italic> (<xref ref-type="fig" rid="F29">Habitus 17</xref>) the antennae equal or exceed the body length.</p><!--PageBreak--><p><italic>Eyes</italic>. The eyes of <italic><tp:taxon-name>Pachybrachis pectoralis</tp:taxon-name></italic> are close to each other and separated by less than their width (<xref ref-type="fig" rid="F1">Figure 1a</xref>). In most species the distance between the eyes roughly corresponds to their width (e.g. <italic><tp:taxon-name>Pachybrachis peccans</tp:taxon-name></italic>, <xref ref-type="fig" rid="F1">Figure 1b</xref>). A normal distance between eyes, coupled with the head coloration, can be diagnostic, as in <italic><tp:taxon-name>Pachybrachis atomarius</tp:taxon-name></italic> that has a largely yellow face (<xref ref-type="fig" rid="F1">Figure 1c</xref>). In <italic><tp:taxon-name>Pachybrachis hepaticus</tp:taxon-name></italic>, the eyes are very small and markedly remote, separated by much more than their diameter (<xref ref-type="fig" rid="F1">Figure 1d</xref>).</p><p><italic>Ocular lines</italic>. Many <italic><tp:taxon-name>Pachybrachis</tp:taxon-name></italic> species have an impressed line, called the ocular line, around the margin of the eyes, and in some species the line diverges from each eye as lines of darker colored punctures between the eyes (e.g. <italic><tp:taxon-name>Pachybrachis peccans</tp:taxon-name></italic>, <xref ref-type="fig" rid="F2">Figure 2a</xref>). This character is very consistent within each species, and it is easy to see provided the specimens are properly oriented and lighted. In <italic><tp:taxon-name>Pachybrachis hepaticus</tp:taxon-name></italic> the ocular lines are very short but distinct above the eyes (<xref ref-type="fig" rid="F2">Figure 2b</xref>). In other species, however, such ocular lines are absent (e.g. <italic><tp:taxon-name>Pachybrachis spumarius</tp:taxon-name></italic>, <xref ref-type="fig" rid="F2">Figure 2c</xref>).</p><fig id="F1" position="float" orientation="portrait"><label>Figure 1.</label><caption><p>Eyes: <bold>a</bold> close eyes, <italic><tp:taxon-name>Pachybrachis pectoralis</tp:taxon-name></italic> <bold>b</bold> normal eyes, <italic><tp:taxon-name>Pachybrachis peccans</tp:taxon-name></italic> <bold>c</bold> normal eyes and yellow face, male <italic><tp:taxon-name>Pachybrachis atomarius</tp:taxon-name></italic> <bold>d</bold> remote eyes, <italic><tp:taxon-name>Pachybrachis hepaticus</tp:taxon-name></italic>.</p></caption><graphic xmlns:xlink="http://www.w3.org/1999/xlink" xlink:href="ZooKeys-332-095-g001.jpg" position="float" orientation="portrait" xlink:type="simple"/></fig><fig id="F2" position="float" orientation="portrait"><label>Figure 2.</label><caption><p>Ocular lines: <bold>a</bold> present, <italic><tp:taxon-name>Pachybrachis peccans</tp:taxon-name></italic> <bold>b</bold> small, <italic><tp:taxon-name>Pachybrachis hepaticus</tp:taxon-name></italic> <bold>c</bold> absent, <italic><tp:taxon-name>Pachybrachis spumarius</tp:taxon-name></italic>.</p></caption><graphic xmlns:xlink="http://www.w3.org/1999/xlink" xlink:href="ZooKeys-332-095-g002.jpg" position="float" orientation="portrait" xlink:type="simple"/></fig><!--PageBreak--><p><italic>Femora</italic>. Except for <italic><tp:taxon-name>Pachybrachis hepaticus</tp:taxon-name></italic> (<xref ref-type="fig" rid="F3">Figure 3a</xref>), the femora on the forelegs of all species (<xref ref-type="fig" rid="F3">Figure 3b</xref>) are incrassate or thickened in relation to the other femora. This character is difficult to see because in most cases legs are folded and pressed tightly against the body. Consequently, it might be necessary to relax the legs and spread them out to compare the front femora with those of the middle and hind legs. When such preparation is achieved, the larger size of the femora becomes evident (e.g. <italic><tp:taxon-name>Pachybrachis calcaratus</tp:taxon-name></italic>, <xref ref-type="fig" rid="F13">Habitus 3</xref>).</p><fig id="F3" position="float" orientation="portrait"><label>Figure 3.</label><caption><p>Front femora: <bold>a</bold> not enlarged, <italic><tp:taxon-name>Pachybrachis hepaticus</tp:taxon-name></italic> <bold>b</bold> thickened, <italic><tp:taxon-name>Pachybrachis peccans</tp:taxon-name></italic>.</p></caption><graphic xmlns:xlink="http://www.w3.org/1999/xlink" xlink:href="ZooKeys-332-095-g003.jpg" position="float" orientation="portrait" xlink:type="simple"/></fig><p><italic>Claws</italic>. In <italic><tp:taxon-name>Pachybrachis</tp:taxon-name></italic>, the tarsal claws are all simple (<xref ref-type="fig" rid="F4">Figures 4a–d</xref>), but claws on the forelegs (<xref ref-type="fig" rid="F4">Figures 4a, b</xref>) of several species are distinctly enlarged relative to the claws on the other legs (<xref ref-type="fig" rid="F4">Figures 4c, d</xref>), as in <italic><tp:taxon-name>Pachybrachis peccans</tp:taxon-name></italic> (<xref ref-type="fig" rid="F24">Habitus 12</xref>) or <italic><tp:taxon-name>Pachybrachis pectoralis</tp:taxon-name></italic> (<xref ref-type="fig" rid="F25">Habitus 13</xref>). Due to the position of the legs in dead specimens, this character is often easier to see in lateral view (<xref ref-type="fig" rid="F4">Figures 4c, d</xref>) than in front view (<xref ref-type="fig" rid="F4">Figures 4a, b</xref>).</p><fig id="F4" position="float" orientation="portrait"><label>Figure 4.</label><caption><p>Claws: <bold>a, b</bold> front claws enlarged <bold>c, d</bold> normal.</p></caption><graphic xmlns:xlink="http://www.w3.org/1999/xlink" xlink:href="ZooKeys-332-095-g004.jpg" position="float" orientation="portrait" xlink:type="simple"/></fig><p><italic>Tibial spurs</italic>. In <italic><tp:taxon-name>Pachybrachis atomarius</tp:taxon-name></italic> (<xref ref-type="fig" rid="F11">Habitus 1</xref>), <italic><tp:taxon-name>Pachybrachis m-nigrum</tp:taxon-name></italic> (<xref ref-type="fig" rid="F18">Habitus 8</xref>), and <italic><tp:taxon-name>Pachybrachis trinotatus</tp:taxon-name></italic> (<xref ref-type="fig" rid="F29">Habitus 17</xref>), there is no apical spur on front tibia (<xref ref-type="fig" rid="F5">Figure 5a</xref>), but a tuft of large apical setae grouped together may superficially look like a spur. In <italic><tp:taxon-name>Pachybrachis spumarius</tp:taxon-name></italic> (<xref ref-type="fig" rid="F5">Figure 5b</xref>, <xref ref-type="fig" rid="F26">Habitus 14</xref>) the front tibial spur is very small, hidden and difficult to see, but the very large and exposed front tibial spur is unique and distinctive of <italic><tp:taxon-name>Pachybrachis calcaratus</tp:taxon-name></italic> (<xref ref-type="fig" rid="F5">Figure 5c</xref>, <xref ref-type="fig" rid="F13">Habitus 3</xref>). In all species, except <italic><tp:taxon-name>Pachybrachis hepaticus</tp:taxon-name></italic>, the middle tibiae are armed with small slender apical spur (<xref ref-type="fig" rid="F5">Figure 5d</xref>). In all species studied here, the hind tibiae are unarmed.</p><fig id="F5" position="float" orientation="portrait"><label>Figure 5.</label><caption><p>Tibial spurs: <bold>a</bold> absent from front leg, <italic><tp:taxon-name>Pachybrachis atomarius</tp:taxon-name></italic> <bold>b</bold> minute on front leg, <italic><tp:taxon-name>Pachybrachis spumarius</tp:taxon-name></italic> <bold>c</bold> large on front leg, <italic><tp:taxon-name>Pachybrachis calcaratus</tp:taxon-name></italic> <bold>d</bold> small and pointed on middle legs in most species.</p></caption><graphic xmlns:xlink="http://www.w3.org/1999/xlink" xlink:href="ZooKeys-332-095-g005.jpg" position="float" orientation="portrait" xlink:type="simple"/></fig><!--PageBreak--><p><italic>Pronotum</italic>. In <italic><tp:taxon-name>Pachybrachis</tp:taxon-name></italic>, the pronotum is margined at base, the margin usually ornamented with a row of large punctures (<xref ref-type="fig" rid="F6">Figure 6a</xref>, close up). This character is very useful to separate <italic><tp:taxon-name>Pachybrachis</tp:taxon-name></italic> Chevrolat from <italic><tp:taxon-name>Cryptocephalus</tp:taxon-name></italic> Geoffroy or <italic><tp:taxon-name>Bassareus</tp:taxon-name></italic> Haldeman. The last two genera superficially look like <italic><tp:taxon-name>Pachybrachis</tp:taxon-name></italic> but are not margined at the base of the pronotum.</p><fig id="F6" position="float" orientation="portrait"><label>Figure 6.</label><caption><p>Pronotum: <bold>a</bold> reddish, with close-up of marginal bead, <italic><tp:taxon-name>Pachybrachis bivittatus</tp:taxon-name></italic> <bold>b</bold> mottled, <italic><tp:taxon-name>Pachybrachis spumarius</tp:taxon-name></italic> <bold>c</bold> with black M-mark, <italic><tp:taxon-name>Pachybrachis m-nigrum</tp:taxon-name></italic> <bold>d</bold> almost black, <italic><tp:taxon-name>Pachybrachis nigricornis carbonarius</tp:taxon-name></italic>.</p></caption><graphic xmlns:xlink="http://www.w3.org/1999/xlink" xlink:href="ZooKeys-332-095-g006.jpg" position="float" orientation="portrait" xlink:type="simple"/></fig><p>The density and pattern of pronotal punctures can be a useful character. Punctures usually dissipate near the side margins, and are generally a darker color than the background.</p><p>The pronotal coloration varies from a common mottled pattern (e.g. <italic><tp:taxon-name>Pachybrachis spumarius</tp:taxon-name></italic>, <xref ref-type="fig" rid="F6">Figure 6b</xref>), to a black M-mark on a light background (e.g. <italic><tp:taxon-name>Pachybrachis m-nigrum</tp:taxon-name></italic>, <xref ref-type="fig" rid="F6">Figure 6c</xref>), to an almost entirely black pronotum with only yellow basal and lateral markings (e.g. <italic><tp:taxon-name>Pachybrachis nigricornis carbonarius</tp:taxon-name></italic>, <xref ref-type="fig" rid="F6">Figure 6d</xref>).</p><p><italic>Elytra</italic>. As on the pronotum, the density and pattern of punctures on the elytra are easily seen and useful characters. The elytral punctures generally form fairly regular deep striae, consisting of one sutural, one marginal and eight discal striae on each elytron, although the first may be somewhat irregular in the basal third (e.g. <italic><tp:taxon-name>Pachybrachis luctuosus</tp:taxon-name></italic>, <xref ref-type="fig" rid="F7">Figure 7a</xref>). Punctures may be confused in the basal half but with a tendency towards regular rows in the apical half, as in <italic><tp:taxon-name>Pachybrachis calcaratus</tp:taxon-name></italic> (<xref ref-type="fig" rid="F7">Figure 7b</xref>). Finally, punctures may be completely confused and not aligned at all in rows (e.g. <italic><tp:taxon-name>Pachybrachis hepaticus</tp:taxon-name></italic>, <xref ref-type="fig" rid="F7">Figure 7c</xref>).</p><fig id="F7" position="float" orientation="portrait"><label>Figure 7.</label><caption><p>Elytral punctures and coloration: <bold>a</bold> in rows in deep striae, <italic><tp:taxon-name>Pachybrachis luctuosus</tp:taxon-name></italic> <bold>b</bold> confused in basal half, in rows in apical half, <italic><tp:taxon-name>Pachybrachis calcaratus</tp:taxon-name></italic> <bold>c</bold> all confused, <italic><tp:taxon-name>Pachybrachis hepaticus</tp:taxon-name></italic> <bold>d</bold> confused and mottled, <italic><tp:taxon-name>Pachybrachis spumarius</tp:taxon-name></italic> <bold>e</bold> vittate with marginal vitta interrupted, <italic><tp:taxon-name>Pachybrachis bivattatus</tp:taxon-name></italic> <bold>f</bold> black, margined with yellow, <italic><tp:taxon-name>Pachybrachis nigriconis carbonarius</tp:taxon-name></italic> <bold>g</bold> entirely black, <italic><tp:taxon-name>Pachybrachis luridus</tp:taxon-name></italic>.</p></caption><graphic xmlns:xlink="http://www.w3.org/1999/xlink" xlink:href="ZooKeys-332-095-g007.jpg" position="float" orientation="portrait" xlink:type="simple"/></fig><p>The elytral color pattern is, of course, a very useful character for the identification of many species. The mottled pattern is common (e.g. <italic><tp:taxon-name>Pachybrachis spumarius</tp:taxon-name></italic>, <xref ref-type="fig" rid="F7">Figure 7d</xref>). Some species are vittate (= with longitudinal black stripes), sometimes with a lateral vitta interrupted as in <italic><tp:taxon-name>Pachybrachis bivittatus</tp:taxon-name></italic> (<xref ref-type="fig" rid="F7">Figure 7e</xref>). In some species, the elytra are largely black with only a few yellow markings or with narrow apical and lateral margins (e.g. <italic><tp:taxon-name>Pachybrachis nigricornis carbonarius</tp:taxon-name></italic>, <xref ref-type="fig" rid="F7">Figure 7f</xref>), or the elytra can be entirely black (e.g. <italic><tp:taxon-name>Pachybrachis luridus</tp:taxon-name></italic>, <xref ref-type="fig" rid="F7">Figure 7g</xref>).</p><!--PageBreak--><p><italic>Pygidium</italic>. The coloration of the pygidium can be largely yellow (e.g. <italic><tp:taxon-name>Pachybrachis bivittatus</tp:taxon-name></italic>, <xref ref-type="fig" rid="F8">Figure 8a</xref>), dark with distinct yellow spots of various sizes (e.g. <italic><tp:taxon-name>Pachybrachis cephalicus</tp:taxon-name></italic>, <xref ref-type="fig" rid="F8">Figure 8b</xref>), or dark with faint small reddish spots (e.g. <italic><tp:taxon-name>Pachybrachis spumarius</tp:taxon-name></italic>, <xref ref-type="fig" rid="F8">Figure 8c</xref>). A completely black pygidium is distinctive of <italic><tp:taxon-name>Pachybrachis atomarius</tp:taxon-name></italic> (<xref ref-type="fig" rid="F8">Figure 8d</xref>).</p><fig id="F8" position="float" orientation="portrait"><label>Figure 8.</label><caption><p>Pygidium: <bold>a</bold> largely yellow, <italic><tp:taxon-name>Pachybrachis bivittatus</tp:taxon-name></italic> <bold>b</bold> with well-defined yellow spots, <italic><tp:taxon-name>Pachybrachis cephalicus</tp:taxon-name></italic> <bold>c</bold> with faint reddish spots, <italic><tp:taxon-name>Pachybrachis spumarius</tp:taxon-name></italic> <bold>d</bold> black, <italic><tp:taxon-name>Pachybrachis atomarius</tp:taxon-name></italic>.</p></caption><graphic xmlns:xlink="http://www.w3.org/1999/xlink" xlink:href="ZooKeys-332-095-g008.jpg" position="float" orientation="portrait" xlink:type="simple"/></fig><p><italic>Sexes</italic>. Males are usually smaller and less robust than females, with their abdomen flat (<xref ref-type="fig" rid="F9">Figure 9a</xref>). In females, the abdomen is convex beneath, the last visible segment having a deep, round, concave depression or fovea (<xref ref-type="fig" rid="F9">Figure 9b</xref>).</p><fig id="F9" position="float" orientation="portrait"><label>Figure 9.</label><caption><p>Sexes: <bold>a</bold> male abdomen, ventral view, <italic><tp:taxon-name>Pachybrachis bivittatus</tp:taxon-name></italic> <bold>b</bold> female abdomen, ventral view, <italic><tp:taxon-name>Pachybrachis bivittatus</tp:taxon-name></italic>.</p></caption><graphic xmlns:xlink="http://www.w3.org/1999/xlink" xlink:href="ZooKeys-332-095-g009.jpg" position="float" orientation="portrait" xlink:type="simple"/></fig><p><italic>Genitalia</italic>. In most cases, individuals of each sex can be identified to species using coloration and external morphological features alone. However, an examination of the aedeagus is essential for the determination of superficially similar and variable species, such as <italic><tp:taxon-name>Pachybrachis cephalicus</tp:taxon-name></italic>, <italic><tp:taxon-name>Pachybrachis luctuosus</tp:taxon-name></italic> and <italic><tp:taxon-name>Pachybrachis spumarius</tp:taxon-name></italic>.</p><p>In <italic><tp:taxon-name>Pachybrachis</tp:taxon-name></italic>, the basal portion of the aedeagus may appear bulbous (e.g. <italic><tp:taxon-name>Pachybrachis luctuosus</tp:taxon-name></italic>, <xref ref-type="fig" rid="F10">Figure 10a</xref>) or more tubular (<xref ref-type="fig" rid="F10">Figure 10b</xref>), but we don’t know yet if this character is reliable and consistent. The apical half is usually considerably bent, sometimes at a right angle, the degree of the curvature being an important diagnostic feature. In lateral view, the tip of the aedeagus may appear straight, sinuous and curved upwards, or sinuous and curved downwards (e.g. <italic><tp:taxon-name>Pachybrachis spumarius</tp:taxon-name></italic>, <xref ref-type="fig" rid="F10">Figure 10b</xref>). In dorsal view, the tip offers various shapes: small, large, pointed, triangular, lanceolate, nipple-shaped (e.g. <italic><tp:taxon-name>Pachybrachis spumarius</tp:taxon-name></italic>, <xref ref-type="fig" rid="F10">Figure 10c</xref>), etc.</p><fig id="F10" position="float" orientation="portrait"><label>Figure 10.</label><caption><p>Aedeagus: <bold>a</bold> lateral view, <italic><tp:taxon-name>Pachybrachis luctuosus</tp:taxon-name></italic> <bold>b</bold> lateral view, <italic><tp:taxon-name>Pachybrachis spumarius</tp:taxon-name></italic> <bold>c</bold> apex, dorsal view, <italic><tp:taxon-name>Pachybrachis spumarius</tp:taxon-name></italic>.</p></caption><graphic xmlns:xlink="http://www.w3.org/1999/xlink" xlink:href="ZooKeys-332-095-g010.jpg" position="float" orientation="portrait" xlink:type="simple"/></fig><p>Although the genitalic features are very constant and most reliable, they have been rarely described and illustrated in <italic><tp:taxon-name>Pachybrachis</tp:taxon-name></italic>. In the following key to the males of the 17 species treated here, the aedeagus is reported for only three species when external morphological characters may not be sufficient. The female genitalia are still unknown for all of them.</p><sec sec-type="Illustrated key to males"><title>Illustrated key to males</title><!--PageBreak--><table-wrap content-type="key" position="anchor" orientation="portrait"><table><tbody><tr><td rowspan="1" colspan="3"><graphic xmlns:xlink="http://www.w3.org/1999/xlink" xlink:href="ZooKeys-332-095-i001.jpg" position="float" orientation="portrait" xlink:type="simple"/></td></tr><tr><td rowspan="1" colspan="1">1a</td><td rowspan="1" colspan="1">Front femora not thicker than others (Fig. 1.i); eyes small and remote (Fig. 1.iii); punctures of pronotum and elytra dense and confused (<xref ref-type="fig" rid="F15">Habitus 5</xref>)</td><td rowspan="1" colspan="1"><italic><tp:taxon-name>Pachybrachis hepaticus hepaticus</tp:taxon-name></italic> (F. E. Melsheimer)</td></tr><tr><td rowspan="1" colspan="1">1b</td><td rowspan="1" colspan="1">Front femora thicker than others (Fig. 1.ii); eyes narrowly separated or normal (Fig. 1.iv)</td><td rowspan="1" colspan="1">2</td></tr><tr><td rowspan="1" colspan="3"><graphic xmlns:xlink="http://www.w3.org/1999/xlink" xlink:href="ZooKeys-332-095-i002.jpg" position="float" orientation="portrait" xlink:type="simple"/></td></tr><tr><td rowspan="1" colspan="1">2a</td><td rowspan="1" colspan="1">Ocular lines between eyes present (Fig. 2.i)</td><td rowspan="1" colspan="1">3</td></tr><tr><td rowspan="1" colspan="1">2b</td><td rowspan="1" colspan="1">Ocular lines absent (Fig. 2.ii)</td><td rowspan="1" colspan="1">6</td></tr><tr><td rowspan="1" colspan="3"><graphic xmlns:xlink="http://www.w3.org/1999/xlink" xlink:href="ZooKeys-332-095-i003.jpg" position="float" orientation="portrait" xlink:type="simple"/></td></tr><tr><td rowspan="1" colspan="1">3a</td><td rowspan="1" colspan="1">Front claws larger (Figs 3.i, 3.ii) than middle or hind claws</td><td rowspan="1" colspan="1">4</td></tr><tr><td rowspan="1" colspan="1">3b</td><td rowspan="1" colspan="1">Front claws not enlarged; size similar to those in middle and hind legs (Figs 3.iii, 3.iv)</td><td rowspan="1" colspan="1">5</td></tr><tr><td rowspan="1" colspan="3"><graphic xmlns:xlink="http://www.w3.org/1999/xlink" xlink:href="ZooKeys-332-095-i004.jpg" position="float" orientation="portrait" xlink:type="simple"/></td></tr><tr><td rowspan="1" colspan="1">4a</td><td rowspan="1" colspan="1">Eyes very close, separated by less than their width; ocular lines fine to indistinct (Fig. 4.i; <xref ref-type="fig" rid="F25">Habitus 13</xref>)</td><td rowspan="1" colspan="1"><italic><tp:taxon-name>Pachybrachis pectoralis</tp:taxon-name></italic> (F. E. Melsheimer)</td></tr><tr><td rowspan="1" colspan="1">4b</td><td rowspan="1" colspan="1">Eyes normal, more distant, ocular lines very distinct, with darker punctures (Fig. 4.ii; <xref ref-type="fig" rid="F24">Habitus 12</xref>)</td><td rowspan="1" colspan="1"><italic><tp:taxon-name>Pachybrachis peccans</tp:taxon-name></italic> Suffrian</td></tr><tr><td rowspan="1" colspan="3"><graphic xmlns:xlink="http://www.w3.org/1999/xlink" xlink:href="ZooKeys-332-095-i005.jpg" position="float" orientation="portrait" xlink:type="simple"/></td></tr><tr><td rowspan="1" colspan="1"><!--PageBreak-->5a</td><td rowspan="1" colspan="1">Last antennomere brownish; pronotum with subrectangular black markings pierced with yellow spots; elytral dark markings diffuse and irregular (<xref ref-type="fig" rid="F22">Habitus 10</xref>)</td><td rowspan="1" colspan="1"><italic><tp:taxon-name>Pachybrachis obsoletus</tp:taxon-name></italic> Suffrian</td></tr><tr><td rowspan="1" colspan="1">5b</td><td rowspan="1" colspan="1">Antennae entirely yellow; pronotum with solid black rectangular markings; elytral dark markings well-defined (<xref ref-type="fig" rid="F28">Habitus 16</xref>)</td><td rowspan="1" colspan="1"><italic><tp:taxon-name>Pachybrachis tridens</tp:taxon-name></italic> (F. E. Melsheimer)</td></tr><tr><td rowspan="1" colspan="3"><graphic xmlns:xlink="http://www.w3.org/1999/xlink" xlink:href="ZooKeys-332-095-i006.jpg" position="float" orientation="portrait" xlink:type="simple"/></td></tr><tr><td rowspan="1" colspan="1">6a</td><td rowspan="1" colspan="1">Elytra vittate (with longitudinal color stripes) (Fig. 6.i)</td><td rowspan="1" colspan="1">7</td></tr><tr><td rowspan="1" colspan="1">6b</td><td rowspan="1" colspan="1">Elytra mottled (Fig. 6.ii), spotted (Fig. 16.iii), or mostly to entirely black (Fig. 6.iv)</td><td rowspan="1" colspan="1">9</td></tr><tr><td rowspan="1" colspan="3"><graphic xmlns:xlink="http://www.w3.org/1999/xlink" xlink:href="ZooKeys-332-095-i007.jpg" position="float" orientation="portrait" xlink:type="simple"/></td></tr><tr><td rowspan="1" colspan="1">7a</td><td rowspan="1" colspan="1">Elytral punctures confused, outer (marginal) vitta often interrupted, pronotum yellow with darker reddish M-shaped mark (<xref ref-type="fig" rid="F12">Habitus 2</xref>)</td><td rowspan="1" colspan="1"><italic><tp:taxon-name>Pachybrachis bivittatus</tp:taxon-name></italic> (Say)</td></tr><tr><td rowspan="1" colspan="1">7b</td><td rowspan="1" colspan="1">Many elytral punctures arranged in rows (Fig. 7.i); pronotum not reddish, rather yellow with black markings of various sizes and shapes (Fig. 7.ii)</td><td rowspan="1" colspan="1">8</td></tr><tr><td rowspan="1" colspan="3"><graphic xmlns:xlink="http://www.w3.org/1999/xlink" xlink:href="ZooKeys-332-095-i008.jpg" position="float" orientation="portrait" xlink:type="simple"/></td></tr><tr><td rowspan="1" colspan="1">8a</td><td rowspan="1" colspan="1">Pronotum black, margined with yellow; sutural, discal and marginal vittae of elytra distinct (<xref ref-type="fig" rid="F23">Habitus 11</xref>)</td><td rowspan="1" colspan="1"><italic><tp:taxon-name>Pachybrachis othonus othonus</tp:taxon-name></italic> (Say)</td></tr><tr><td rowspan="1" colspan="1">8b</td><td rowspan="1" colspan="1">Pronotum yellow with large, black, M-shaped marking; marginal and discal vittae of elytra very variable, usually not distinct (<xref ref-type="fig" rid="F19">Habitus 9a</xref>)</td><td rowspan="1" colspan="1"><italic><tp:taxon-name>Pachybrachis nigricornis difficilis</tp:taxon-name></italic> Fall</td></tr><tr><td rowspan="1" colspan="3"><graphic xmlns:xlink="http://www.w3.org/1999/xlink" xlink:href="ZooKeys-332-095-i009.jpg" position="float" orientation="portrait" xlink:type="simple"/></td></tr><tr><td rowspan="1" colspan="1"><!--PageBreak-->9a</td><td rowspan="1" colspan="1">Body entirely black, or sides and apex narrowly margined with yellow in some females (<xref ref-type="fig" rid="F20">Habitus 9b</xref>)</td><td rowspan="1" colspan="1"><italic><tp:taxon-name>Pachybrachis nigricornis carbonarius</tp:taxon-name></italic> Haldeman</td></tr><tr><td rowspan="1" colspan="1">9b</td><td rowspan="1" colspan="1">Pronotum mottled (Fig. 9.i) or with reddish spots (Fig. 9.ii); elytra variable, black (Fig. 9.iii) to mottled (Fig. 9.iv)</td><td rowspan="1" colspan="1">10</td></tr><tr><td rowspan="1" colspan="3"><graphic xmlns:xlink="http://www.w3.org/1999/xlink" xlink:href="ZooKeys-332-095-i010.jpg" position="float" orientation="portrait" xlink:type="simple"/></td></tr><tr><td rowspan="1" colspan="1">10a</td><td rowspan="1" colspan="1">Elytra almost or entirely black (Fig. 10.i)</td><td rowspan="1" colspan="1">11</td></tr><tr><td rowspan="1" colspan="1">10b</td><td rowspan="1" colspan="1">Elytra spotted (Fig. 10.ii) or mottled (Fig. 10.iii)</td><td rowspan="1" colspan="1">13</td></tr><tr><td rowspan="1" colspan="3"><graphic xmlns:xlink="http://www.w3.org/1999/xlink" xlink:href="ZooKeys-332-095-i011.jpg" position="float" orientation="portrait" xlink:type="simple"/></td></tr><tr><td rowspan="1" colspan="1">11a</td><td rowspan="1" colspan="1">Antennae longer than body; pronotum reddish with black M-mark; elytra entirely black (<xref ref-type="fig" rid="F29">Habitus 17</xref>)</td><td rowspan="1" colspan="1"><italic><tp:taxon-name>Pachybrachis trinotatus</tp:taxon-name></italic> (F. E. Melsheimer)</td></tr><tr><td rowspan="1" colspan="1">11b</td><td rowspan="1" colspan="1">Antennae shorter than body; pronotum black (Fig. 11.i), mottled (Fig.11.ii), or with M-shaped marking (Fig. 11.iii, H 8 below); if pronotum with M-shaped marking, then elytra mottled, not entirely black</td><td rowspan="1" colspan="1">12</td></tr><tr><td rowspan="1" colspan="3"><graphic xmlns:xlink="http://www.w3.org/1999/xlink" xlink:href="ZooKeys-332-095-i012.jpg" position="float" orientation="portrait" xlink:type="simple"/></td></tr><tr><td rowspan="1" colspan="1">12a</td><td rowspan="1" colspan="1">Elytra entirely black to streaked with whitish-yellow in outer areas; pronotum with reddish sides and upside-down reddish Y-mark (<xref ref-type="fig" rid="F17">Habitus 7</xref>)</td><td rowspan="1" colspan="1"><italic><tp:taxon-name>Pachybrachis luridus</tp:taxon-name></italic> (Fabricius)</td></tr><tr><td rowspan="1" colspan="1">12b</td><td rowspan="1" colspan="1">Elytra with large median reddish spots almost joining at suture, with additional smaller apical spots; pronotum entirely black (<xref ref-type="fig" rid="F27">Habitus 15</xref>)</td><td rowspan="1" colspan="1"><italic><tp:taxon-name>Pachybrachis subfasciatus</tp:taxon-name></italic> (J. E. LeConte)</td></tr><tr><td rowspan="1" colspan="3"><graphic xmlns:xlink="http://www.w3.org/1999/xlink" xlink:href="ZooKeys-332-095-i013.jpg" position="float" orientation="portrait" xlink:type="simple"/></td></tr><tr><td rowspan="1" colspan="1"><!--PageBreak-->13a</td><td rowspan="1" colspan="1">Elytra yellow with black markings; pronotum with well-defined black M-mark; size larger, 3+ mm (<xref ref-type="fig" rid="F18">Habitus 8</xref>)</td><td rowspan="1" colspan="1"><italic><tp:taxon-name>Pachybrachis m-nigrum</tp:taxon-name></italic> (F. E. Melsheimer)</td></tr><tr><td rowspan="1" colspan="1">13b</td><td rowspan="1" colspan="1">Elytra (Fig. 13.i) and pronotum mottled (Fig. 13.ii), no decernable pattern; size smaller, less than 3 mm</td><td rowspan="1" colspan="1">14</td></tr><tr><td rowspan="1" colspan="3"><graphic xmlns:xlink="http://www.w3.org/1999/xlink" xlink:href="ZooKeys-332-095-i014.jpg" position="float" orientation="portrait" xlink:type="simple"/></td></tr><tr><td rowspan="1" colspan="1">14a</td><td rowspan="1" colspan="1">Front tibia with large, curved spur (Fig. 14.i, <xref ref-type="fig" rid="F13">Habitus 3</xref>)</td><td rowspan="1" colspan="1"><italic><tp:taxon-name>Pachybrachis calcaratus</tp:taxon-name></italic> Fall</td></tr><tr><td rowspan="1" colspan="1">14b</td><td rowspan="1" colspan="1">Front tibia with tiny spur (Fig. 14.ii), or without spur (Fig. 14.iii)</td><td rowspan="1" colspan="1">15</td></tr><tr><td rowspan="1" colspan="3"><graphic xmlns:xlink="http://www.w3.org/1999/xlink" xlink:href="ZooKeys-332-095-i015.jpg" position="float" orientation="portrait" xlink:type="simple"/></td></tr><tr><td rowspan="1" colspan="1">15a</td><td rowspan="1" colspan="1">Face largely yellow in males (Fig. 15.i); pygidium entirely black (Fig. 15.iii); pronotum and elytra mottled (<xref ref-type="fig" rid="F11">Habitus 1</xref>)</td><td rowspan="1" colspan="1"><italic><tp:taxon-name>Pachybrachis atomarius</tp:taxon-name></italic> (F. E. Melsheimer)</td></tr><tr><td rowspan="1" colspan="1">15b</td><td rowspan="1" colspan="1">Face largely dark (Fig. 15.ii); pygidium spotted, with spots of some specimens being smaller and fainter than illustrated (Fig. 15.iv)</td><td rowspan="1" colspan="1">16</td></tr><tr><td rowspan="1" colspan="3"><graphic xmlns:xlink="http://www.w3.org/1999/xlink" xlink:href="ZooKeys-332-095-i016.jpg" position="float" orientation="portrait" xlink:type="simple"/></td></tr><tr><td rowspan="1" colspan="1">16a</td><td rowspan="1" colspan="1">Elytral punctures regular in deeply impressed striae; size small (2 mm) (<xref ref-type="fig" rid="F16">Habitus 6</xref>); aedeagus with apical diamond-shaped denticle (Figs 16.i, 16.ii)</td><td rowspan="1" colspan="1"><italic><tp:taxon-name>Pachybrachis luctuosus</tp:taxon-name></italic> Suffrian</td></tr><tr><td rowspan="1" colspan="1">16b</td><td rowspan="1" colspan="1">Elytral punctures confused, not inserted into deep striae (Fig. 16.iii); size larger (2+ mm); aedeagus different (Figs. 17.i, 17.iii)</td><td rowspan="1" colspan="1">17</td></tr><tr><td rowspan="1" colspan="3"><graphic xmlns:xlink="http://www.w3.org/1999/xlink" xlink:href="ZooKeys-332-095-i017.jpg" position="float" orientation="portrait" xlink:type="simple"/></td></tr><tr><td rowspan="1" colspan="1"><!--PageBreak-->17a</td><td rowspan="1" colspan="1">Pronotum mostly fuscous, with relatively few pale markings, densely punctate, darker than elytra (<xref ref-type="fig" rid="F14">Habitus 4</xref>); aedeagus slender, sinuous, and sharper at apex in lateral view (Fig. 17.i); aedeagal tip triangular in dorsal view (Fig. 17.ii)</td><td rowspan="1" colspan="1"><italic><tp:taxon-name>Pachybrachis cephalicus</tp:taxon-name></italic> Fall</td></tr><tr><td rowspan="1" colspan="1">17b</td><td rowspan="1" colspan="1">Markings of pronotum and elytra numerous; darker areas dark brown to rufous (<xref ref-type="fig" rid="F26">Habitus 14</xref>); aedeagus sinuous and thicker at apex in lateral view (Fig. 17.iii); aedeagal tip nipple-shaped in dorsal view (Figs. 17.iv)</td><td rowspan="1" colspan="1"><italic><tp:taxon-name>Pachybrachis spumarius</tp:taxon-name></italic> Suffrian</td></tr></tbody></table></table-wrap></sec></tp:treatment-sec><tp:treatment-sec><!--Section generated to contain objects referenced in tp:taxon-treatment.--><fig id="F11" position="float" orientation="portrait"><label>Habitus 1.</label><caption><p>Dorsal habitus of <italic><tp:taxon-name>Pachybrachis atomarius</tp:taxon-name></italic>. Scale bar, 1mm.</p></caption><graphic xmlns:xlink="http://www.w3.org/1999/xlink" xlink:href="ZooKeys-332-095-g011.jpg" position="float" orientation="portrait" xlink:type="simple"/></fig><fig id="F12" position="float" orientation="portrait"><label>Habitus 2.</label><caption><p>Dorsal habitus of <italic><tp:taxon-name>Pachybrachis bivittatus</tp:taxon-name></italic>. Scale bar, 1 mm.</p></caption><graphic xmlns:xlink="http://www.w3.org/1999/xlink" xlink:href="ZooKeys-332-095-g012.jpg" position="float" orientation="portrait" xlink:type="simple"/></fig><fig id="F15" position="float" orientation="portrait"><label>Habitus 5.</label><caption><p>Dorsal habitus of <italic><tp:taxon-name>Pachybrachis hepaticus hepaticus</tp:taxon-name></italic>. Scale bar, 1 mm.</p></caption><graphic xmlns:xlink="http://www.w3.org/1999/xlink" xlink:href="ZooKeys-332-095-g015.jpg" position="float" orientation="portrait" xlink:type="simple"/></fig><fig id="F29" position="float" orientation="portrait"><label>Habitus 17.</label><caption><p>Dorsal habitus of <italic><tp:taxon-name>Pachybrachis trinotatus</tp:taxon-name></italic>. Scale bar, 1 mm.</p></caption><graphic xmlns:xlink="http://www.w3.org/1999/xlink" xlink:href="ZooKeys-332-095-g029.jpg" position="float" orientation="portrait" xlink:type="simple"/></fig><fig id="F13" position="float" orientation="portrait"><label>Habitus 3.</label><caption><p>Dorsal habitus of <italic><tp:taxon-name>Pachybrachis calcaratus</tp:taxon-name></italic>. Scale bar, 1 mm.</p></caption><graphic xmlns:xlink="http://www.w3.org/1999/xlink" xlink:href="ZooKeys-332-095-g013.jpg" position="float" orientation="portrait" xlink:type="simple"/></fig><fig id="F24" position="float" orientation="portrait"><label>Habitus 12.</label><caption><p>Dorsal habitus of <italic><tp:taxon-name>Pachybrachis peccans</tp:taxon-name></italic>. Scale bar, 1 mn.</p></caption><graphic xmlns:xlink="http://www.w3.org/1999/xlink" xlink:href="ZooKeys-332-095-g024.jpg" position="float" orientation="portrait" xlink:type="simple"/></fig><fig id="F25" position="float" orientation="portrait"><label>Habitus 13.</label><caption><p>Dorsal habitus of <italic><tp:taxon-name>Pachybrachis pectoralis</tp:taxon-name></italic>. Scale bar, 1 mm.</p></caption><graphic xmlns:xlink="http://www.w3.org/1999/xlink" xlink:href="ZooKeys-332-095-g025.jpg" position="float" orientation="portrait" xlink:type="simple"/></fig><fig id="F18" position="float" orientation="portrait"><label>Habitus 8.</label><caption><p>Dorsal habitus of <italic><tp:taxon-name>Pachybrachis m-nigrum</tp:taxon-name></italic>. Scale bar, 1 mm.</p></caption><graphic xmlns:xlink="http://www.w3.org/1999/xlink" xlink:href="ZooKeys-332-095-g018.jpg" position="float" orientation="portrait" xlink:type="simple"/></fig><fig id="F26" position="float" orientation="portrait"><label>Habitus 14.</label><caption><p>Dorsal habitus of <italic><tp:taxon-name>Pachybrachis spumarius</tp:taxon-name></italic>. Scale bar, 1 mm.</p></caption><graphic xmlns:xlink="http://www.w3.org/1999/xlink" xlink:href="ZooKeys-332-095-g026.jpg" position="float" orientation="portrait" xlink:type="simple"/></fig><fig id="F22" position="float" orientation="portrait"><label>Habitus 10.</label><caption><p>Dorsal habitus of <italic><tp:taxon-name>Pachybrachis obsoletus</tp:taxon-name></italic>. Scale bar, 1 mm.</p></caption><graphic xmlns:xlink="http://www.w3.org/1999/xlink" xlink:href="ZooKeys-332-095-g022.jpg" position="float" orientation="portrait" xlink:type="simple"/></fig><fig id="F28" position="float" orientation="portrait"><label>Habitus 16.</label><caption><p>Dorsal habitus of <italic><tp:taxon-name>Pachybrachis tridens</tp:taxon-name></italic>. Scale bar, 1 mm.</p></caption><graphic xmlns:xlink="http://www.w3.org/1999/xlink" xlink:href="ZooKeys-332-095-g028.jpg" position="float" orientation="portrait" xlink:type="simple"/></fig><fig id="F23" position="float" orientation="portrait"><label>Habitus 11.</label><caption><p>Dorsal habitus of <italic><tp:taxon-name>Pachybrachis othonus othonus</tp:taxon-name></italic>. Scale bar, 1 mm.</p></caption><graphic xmlns:xlink="http://www.w3.org/1999/xlink" xlink:href="ZooKeys-332-095-g023.jpg" position="float" orientation="portrait" xlink:type="simple"/></fig><fig id="F19" position="float" orientation="portrait"><label>Habitus 9a.</label><caption><p>Dorsal habitus of <italic><tp:taxon-name>Pachybrachis nigricornis difficilis</tp:taxon-name></italic>. Scale bar, 1 mrn.</p></caption><graphic xmlns:xlink="http://www.w3.org/1999/xlink" xlink:href="ZooKeys-332-095-g019.jpg" position="float" orientation="portrait" xlink:type="simple"/></fig><fig id="F20" position="float" orientation="portrait"><label>Habitus 9b.</label><caption><p>Dorsal habitus of <italic><tp:taxon-name>Pachybrachis nigricornis carbonarius</tp:taxon-name></italic>. Almost black. Scale bar, 1 mm.</p></caption><graphic xmlns:xlink="http://www.w3.org/1999/xlink" xlink:href="ZooKeys-332-095-g020.jpg" position="float" orientation="portrait" xlink:type="simple"/></fig><fig id="F17" position="float" orientation="portrait"><label>Habitus 7.</label><caption><p>Dorsal habitus of <italic><tp:taxon-name>Pachybrachis luridus</tp:taxon-name></italic>. Scale bar, 1 mm.</p></caption><graphic xmlns:xlink="http://www.w3.org/1999/xlink" xlink:href="ZooKeys-332-095-g017.jpg" position="float" orientation="portrait" xlink:type="simple"/></fig><fig id="F27" position="float" orientation="portrait"><label>Habitus 15.</label><caption><p>Dorsal habitus of <italic><tp:taxon-name>Pachybrachis subfasciatus</tp:taxon-name></italic>. Scale bar, 1 mm.</p></caption><graphic xmlns:xlink="http://www.w3.org/1999/xlink" xlink:href="ZooKeys-332-095-g027.jpg" position="float" orientation="portrait" xlink:type="simple"/></fig><fig id="F16" position="float" orientation="portrait"><label>Habitus 6.</label><caption><p>Dorsal habitus of <italic><tp:taxon-name>Pachybrachis luctuosus</tp:taxon-name></italic>. Scale bar, 1 mm.</p></caption><graphic xmlns:xlink="http://www.w3.org/1999/xlink" xlink:href="ZooKeys-332-095-g016.jpg" position="float" orientation="portrait" xlink:type="simple"/></fig><fig id="F14" position="float" orientation="portrait"><label>Habitus 4.</label><caption><p>Dorsal habitus of <italic><tp:taxon-name>Pachybrachis cephalicus</tp:taxon-name></italic>. Scale bar, 1 mm.</p></caption><graphic xmlns:xlink="http://www.w3.org/1999/xlink" xlink:href="ZooKeys-332-095-g014.jpg" position="float" orientation="portrait" xlink:type="simple"/></fig></tp:treatment-sec><ref-list><ref id="B111"><mixed-citation xmlns:xlink="http://www.w3.org/1999/xlink" xlink:type="simple"><person-group><name name-style="western"><surname>Jacoby</surname><given-names>M</given-names></name></person-group> (<year>1908</year>) <article-title>Fauna of British India, including Celyon and Burma. Coleoptera, Chrysomelidae.</article-title> Volume <volume>1</volume>. <publisher-name>Taylor and Francis</publisher-name>, <publisher-loc>London</publisher-loc>, <lpage>534</lpage> pp.</mixed-citation></ref><ref id="B133"><mixed-citation xmlns:xlink="http://www.w3.org/1999/xlink" xlink:type="simple"><person-group><name name-style="western"><surname>Mannerheim</surname><given-names>CG von</given-names></name></person-group> (<year>1843</year>) <article-title>Beitrag zur Käferfauna der Aleutischen Inseln, der Insel Sitka und Neu-Californiens.</article-title><source>Bulletin de la Société Impériale des Naturalistes de Moscou</source><volume>16</volume>: <fpage>175</fpage>–<lpage>314</lpage>.</mixed-citation></ref><ref id="B76"><mixed-citation xmlns:xlink="http://www.w3.org/1999/xlink" xlink:type="simple"><person-group><name name-style="western"><surname>Fall</surname><given-names>HC</given-names></name></person-group> (<year>1915</year>) <article-title>A revision of the North American species of <italic>Pachybrachys</italic>.</article-title><source>Transactions of the American Entomological Society</source><volume>41</volume>: <fpage>291</fpage>-<lpage>486</lpage>.</mixed-citation></ref><ref id="B110"><mixed-citation xmlns:xlink="http://www.w3.org/1999/xlink" xlink:type="simple"><person-group><name name-style="western"><surname>ICZN</surname><given-names>(International Commission on Zoological Nomenclature)</given-names></name></person-group> (<year>1999</year>) <source>International code of zoological nomenclature.</source><publisher-name>Fourth Edition. International Trust for Zoological Nomenclature</publisher-name>, <publisher-loc>London</publisher-loc>, <lpage>306</lpage> pp.</mixed-citation></ref><ref id="B129"><mixed-citation xmlns:xlink="http://www.w3.org/1999/xlink" xlink:type="simple"><person-group><name name-style="western"><surname>LeSage</surname><given-names>L</given-names></name></person-group> (<year>1985</year>) <article-title>The eggs and larvae of <italic>Pachybrachis peccans</italic> and <italic>P. bivittatus</italic>, with a key to the known immature stages of the nearctic genera of Cryptocephalinae (Coleoptera: Chrysomelidae).</article-title><source>The Canadian Entomologist</source><volume>117</volume>: <fpage>203</fpage>-<lpage>220</lpage>. doi: <ext-link ext-link-type="uri" xlink:href="http://dx.doi.org/10.4039/Ent117203-2" xlink:type="simple">10.4039/Ent117203-2</ext-link></mixed-citation></ref><ref id="B23"><mixed-citation xmlns:xlink="http://www.w3.org/1999/xlink" xlink:type="simple"><person-group><name name-style="western"><surname>Bouchard</surname><given-names>P</given-names></name><name name-style="western"><surname>Bousquet</surname><given-names>Y</given-names></name><name name-style="western"><surname>Davies</surname><given-names>AE</given-names></name><name name-style="western"><surname>Alonso-Zarazaga</surname><given-names>MA</given-names></name><name name-style="western"><surname>Lawrence</surname><given-names>JF</given-names></name><name name-style="western"><surname>Lyal</surname><given-names>CHC</given-names></name><name name-style="western"><surname>Newton</surname><given-names>AF</given-names></name><name name-style="western"><surname>Reid</surname><given-names>CAM</given-names></name><name name-style="western"><surname>Schmitt</surname><given-names>M</given-names></name><name name-style="western"><surname>Slipinski</surname><given-names>SA</given-names></name><name name-style="western"><surname>Smith</surname><given-names>ABT</given-names></name></person-group> (<year>2011</year>) <article-title>Family-group names in Coleoptera (Insecta).</article-title><source>Zookeys</source><volume>88</volume>: <fpage>1</fpage>-<lpage>972</lpage>. doi: <ext-link ext-link-type="uri" xlink:href="http://dx.doi.org/10.3897/zookeys.88.807" xlink:type="simple">10.3897/zookeys.88.807</ext-link></mixed-citation></ref><ref id="B166"><mixed-citation xmlns:xlink="http://www.w3.org/1999/xlink" xlink:type="simple"><person-group><name name-style="western"><surname>Riley</surname><given-names>EG</given-names></name><name name-style="western"><surname>Clark</surname><given-names>SM</given-names></name><name name-style="western"><surname>Flowers</surname><given-names>RW</given-names></name><name name-style="western"><surname>Gilbert</surname><given-names>AJ</given-names></name></person-group> (<year>2002</year>) <article-title>Family 124. Chrysomelidae Latreille 1802.</article-title> In: <person-group><name name-style="western"><surname>Arnett</surname><given-names>RH Jr.</given-names></name><name name-style="western"><surname>Thomas</surname><given-names>MC</given-names></name><name name-style="western"><surname>Skelley</surname><given-names>PE</given-names></name><name name-style="western"><surname>Frank</surname><given-names>JH</given-names></name></person-group> (<role>Eds</role>) <issue-title>American Beetles. Volume 2. Polyphaga: Scarabaeoidea through Curculionoidea.</issue-title><publisher-name>CRC Press LLC</publisher-name>, <publisher-loc>Boca Raton, Florida</publisher-loc>, <fpage>617</fpage>–<lpage>691</lpage>.</mixed-citation></ref><ref id="B20"><mixed-citation xmlns:xlink="http://www.w3.org/1999/xlink" xlink:type="simple"><person-group><name name-style="western"><surname>Blatchley</surname><given-names>WS</given-names></name></person-group> (<year>1910</year>) <source>An illustrated descriptive catalogue of the Coleoptera or beetles (exclusive of the Rhynchophora) known to occur in Indiana – with bibliography and descriptions of new species.</source><publisher-name>The Nature Publishing Co., Indianapolis</publisher-name>, <publisher-loc>Indiana</publisher-loc>, <lpage>1386</lpage> pp. doi: <ext-link ext-link-type="uri" xlink:href="http://dx.doi.org/10.5962/bhl.title.56580" xlink:type="simple">10.5962/bhl.title.56580</ext-link></mixed-citation></ref><ref id="B39"><mixed-citation xmlns:xlink="http://www.w3.org/1999/xlink" xlink:type="simple"><person-group><name name-style="western"><surname>Chagnon</surname><given-names>G</given-names></name><name name-style="western"><surname>Robert</surname><given-names>A</given-names></name></person-group> (<year>1962</year>) <article-title>Principaux Coléoptères de la province de Québec.</article-title><publisher-name>Les Presses de l’Université de Montréal</publisher-name>, <publisher-loc>Montréal, Québec</publisher-loc>, <lpage>440</lpage> pp.</mixed-citation></ref><ref id="B64"><mixed-citation xmlns:xlink="http://www.w3.org/1999/xlink" xlink:type="simple"><person-group><name name-style="western"><surname>Downie</surname><given-names>NM</given-names></name><name name-style="western"><surname>Arnett</surname><given-names>RH</given-names></name></person-group> (<year>1996</year>) <article-title>The Beetles of Northeastern North America.</article-title> Volume <volume>II</volume>. <source>Polyphaga: Series Bostriciformia through Curculionidea.</source><publisher-name>The Sandhill Crane Press</publisher-name>, <publisher-loc>Gainesville, Florida</publisher-loc>, <lpage>831</lpage> pp.</mixed-citation></ref><ref id="B42"><mixed-citation xmlns:xlink="http://www.w3.org/1999/xlink" xlink:type="simple"><person-group><name name-style="western"><surname>Ciegler</surname><given-names>JC</given-names></name></person-group> (<year>2007</year>) <article-title>Leaf and seed beetles of South Carolina (Coleoptera: Chrysomelidae and Orsodacnidae).</article-title><source>Biota of South Carolina</source><volume>5</volume>: <fpage>1</fpage>-<lpage>246</lpage>.</mixed-citation></ref></ref-list></tp:taxon-treatment>
