# Supplementary material for: Pachybrachis (Coleoptera, Chrysomelidae, Cryptocephalinae) of Eastern Canada
Source: Zookeys. 2013 Sep 19;(332):95–175. doi: 10.3897/zookeys.332.4753 (PMC3804768; doi:10.3897/zookeys.332.4753)
Supplement: XML Treatment for Pachybrachis atomarius [file zookeys.332.4753-treatment2.xml]

<!DOCTYPE tp:taxon-treatment
  PUBLIC "-//TaxonX//DTD Taxonomic Treatment Publishing DTD v0 20100105//EN" "tax-treatment-NSO.dtd">
<tp:taxon-treatment xmlns:tp="http://www.plazi.org/taxpub"><tp:treatment-meta><mixed-citation publication-type="journal"><person-group><name><surname>Barney</surname><given-names>Robert J.</given-names></name><name><surname>LeSage</surname><given-names>Laurent</given-names></name><name><surname>Savard</surname><given-names>Karine</given-names></name></person-group><article-title><italic>Pachybrachis</italic> (Coleoptera, Chrysomelidae, Cryptocephalinae) of Eastern Canada</article-title><source>Zookeys</source><day>19</day><month>9</month><year>2013</year><volume>2013</volume><issue>332</issue><fpage>95</fpage><lpage>175</lpage><pub-id pub-id-type="doi">10.3897/zookeys.332.4753</pub-id></mixed-citation></tp:treatment-meta><tp:nomenclature><tp:taxon-name>
                        <tp:taxon-name-part taxon-name-part-type="genus">Pachybrachis</tp:taxon-name-part>
                        <tp:taxon-name-part taxon-name-part-type="species">atomarius</tp:taxon-name-part>
                        <object-id xmlns:xlink="http://www.w3.org/1999/xlink" xlink:type="simple">http://species-id.net/wiki/Pachybrachis_atomarius</object-id>
                    </tp:taxon-name><tp:taxon-authority>(F. E. Melsheimer, 1847)</tp:taxon-authority><xref ref-type="fig" rid="F11">Habitus 1</xref><xref ref-type="fig" rid="F30">; Map 1</xref><xref ref-type="fig" rid="F1">; Figures 1c</xref><xref ref-type="fig" rid="F5">, 5a</xref><xref ref-type="fig" rid="F8">, 8d</xref><tp:nomenclature-citation-list><tp:nomenclature-citation><tp:taxon-name>Cryptocephalus atomarius</tp:taxon-name><comment> F. E. Melsheimer, 1847: 170.</comment></tp:nomenclature-citation><tp:nomenclature-citation><tp:taxon-name>Pachybrachis infaustus</tp:taxon-name><comment> Haldeman, 1849: 262.</comment></tp:nomenclature-citation><tp:nomenclature-citation><tp:taxon-name>Pachybrachys atomus</tp:taxon-name><comment> Bowditch, 1909: 319.</comment></tp:nomenclature-citation></tp:nomenclature-citation-list></tp:nomenclature><tp:treatment-sec sec-type="Recognition"><title>Recognition.</title><p>Body largely fuscous, dull, mottled with many yellow spots (<xref ref-type="fig" rid="F11">Habitus 1</xref>); elytral puncturation dense, confused discally, more or less arranged in rows towards rear and sides; face of males predominately yellow; pygidium entirely black, convex (<xref ref-type="fig" rid="F8">Figure 8d</xref>); male size small: length 1.85 ± 0.07 mm, width 1.01 ± 0.03 mm.</p></tp:treatment-sec><tp:treatment-sec sec-type="Distribution"><title>Distribution.</title><p>The distribution in eastern Canada is restricted in southern Ontario to remnants of the Carolinian forest (<xref ref-type="bibr" rid="B112">Johnson 2012</xref>; <xref ref-type="bibr" rid="B175">Shelford 1963</xref>). In Québec, the distribution is isolated from the main distribution area (<xref ref-type="fig" rid="F30">Map 1</xref>). The unique specimen available was probably collected on the Eardley Escarpment, which is a warmer refugium created by cliffs of the Laurentian Highlands oriented southwards (<xref ref-type="bibr" rid="B27">Brunton and Lafontaine 1971</xref>).</p></tp:treatment-sec><tp:treatment-sec sec-type="Material examined"><title>Material examined.</title><p>ONTARIO: Essex Co., Ojibway, 7.VIII.1943, S. D. Hicks [6♀, CNC]; same data, except 8.VII.1943, S. D. Hicks [1♀, CNC]; Point Pelee, 9.VII.1931, W. J. Brown [5♂ 1♀, CNC]; Roseland, 24.VI.1944, S. D. Hicks [1♂, CNC]; Lambton Co., Walpole Island [1♂ 1♀, CNC]; Norfolk Co., Normandale, 4.VI.1931, W. J. Brown [1♂ 1♀, CNC]; Turkey Point, 8.VII.1931, W. J. Brown [1♂ 4♀, CNC]; Walsh, 10.VI.1931, W. J. Brown [1♀, CNC]; Ontario Co., Fisher Glen, 12.VI.1931, W. J. Brown [2♂ 6♀, CNC].</p><p>QUÉBEC: Pontiac Co., Old Chelsea, 12.VII.1961, J. R. Vockeroth [1♂, CNC].</p></tp:treatment-sec><tp:treatment-sec sec-type="Host plants"><title>Host plants.</title><p>No plant association records were available from specimens examined, and <xref ref-type="bibr" rid="B11">Barney et al. (2011)</xref> did not report any either. <xref ref-type="bibr" rid="B44">Clark et al. (2004)</xref> presents the known literature, but since adults were usually swept from vegetation, these records cannot automatically be interpreted as real host associations.</p></tp:treatment-sec><tp:treatment-sec sec-type="Comments"><title>Comments.</title><p><italic><tp:taxon-name>Pachybrachis atomarius</tp:taxon-name></italic> is one of <xref ref-type="bibr" rid="B76">Fall’s (1915)</xref> Group C species that have “great variation in the degree of (elytral) maculation.” In spite of the extremely variable elytral mottling, ranging from heavily speckled with yellow to almost entirely black, <italic><tp:taxon-name>Pachybrachis atomarius</tp:taxon-name></italic> males are relatively easy to identify by the combination of the predominately yellow face (<xref ref-type="fig" rid="F1">Figure 1c</xref>) and entirely black, convex pygidium (<xref ref-type="fig" rid="F8">Figure 8d</xref>). The entirely black, convex pygidium character also permits identification of singleton females.</p><p>Although <italic><tp:taxon-name>Pachybrachis atomarius</tp:taxon-name></italic> is a typical eastern North American species distributed from Manitoba to Oklahoma to Atlantic states (<xref ref-type="bibr" rid="B167">Riley et al. 2003</xref>; <xref ref-type="bibr" rid="B130">LeSage 1991</xref>; Barney, unpublished data), in Ontario it is restricted to the Carolinian Zone in the southernmost part of the province. Its presence in Québec is considerably disjunct from its main distribution area, and this isolation is due to the warmer microhabitat of the Laurentian Highlands cliffs of Eardley Escarpment, which are fully exposed southwards and harbor similarly disjunct insects and plants (<xref ref-type="bibr" rid="B92">Hall 1991</xref>; <xref ref-type="bibr" rid="B121">Layberry et al. 1998</xref>; <xref ref-type="bibr" rid="B139">NCC 2011a</xref>).</p><p>Since <italic><tp:taxon-name>Pachybrachis atomarius</tp:taxon-name></italic> has not been collected in eastern Canada over the last 50 years, it is likely extirpated from the eastern Canadian fauna.</p></tp:treatment-sec><tp:treatment-sec><!--Section generated to contain objects referenced in tp:taxon-treatment.--><fig id="F11" position="float" orientation="portrait"><label>Habitus 1.</label><caption><p>Dorsal habitus of <italic><tp:taxon-name>Pachybrachis atomarius</tp:taxon-name></italic>. Scale bar, 1mm.</p></caption><graphic xmlns:xlink="http://www.w3.org/1999/xlink" xlink:href="ZooKeys-332-095-g011.jpg" position="float" orientation="portrait" xlink:type="simple"/></fig><fig id="F30" position="float" orientation="portrait"><label>Map 1.</label><caption><p>The known distribution of <italic><tp:taxon-name>Pachybrachis atomarius</tp:taxon-name></italic> in eastern Canada. Carolinian Zone in dark beige; EE – Eardley Escarpment.</p></caption><graphic xmlns:xlink="http://www.w3.org/1999/xlink" xlink:href="ZooKeys-332-095-g030.jpg" position="float" orientation="portrait" xlink:type="simple"/></fig><fig id="F1" position="float" orientation="portrait"><label>Figure 1.</label><caption><p>Eyes: <bold>a</bold> close eyes, <italic><tp:taxon-name>Pachybrachis pectoralis</tp:taxon-name></italic> <bold>b</bold> normal eyes, <italic><tp:taxon-name>Pachybrachis peccans</tp:taxon-name></italic> <bold>c</bold> normal eyes and yellow face, male <italic><tp:taxon-name>Pachybrachis atomarius</tp:taxon-name></italic> <bold>d</bold> remote eyes, <italic><tp:taxon-name>Pachybrachis hepaticus</tp:taxon-name></italic>.</p></caption><graphic xmlns:xlink="http://www.w3.org/1999/xlink" xlink:href="ZooKeys-332-095-g001.jpg" position="float" orientation="portrait" xlink:type="simple"/></fig><fig id="F5" position="float" orientation="portrait"><label>Figure 5.</label><caption><p>Tibial spurs: <bold>a</bold> absent from front leg, <italic><tp:taxon-name>Pachybrachis atomarius</tp:taxon-name></italic> <bold>b</bold> minute on front leg, <italic><tp:taxon-name>Pachybrachis spumarius</tp:taxon-name></italic> <bold>c</bold> large on front leg, <italic><tp:taxon-name>Pachybrachis calcaratus</tp:taxon-name></italic> <bold>d</bold> small and pointed on middle legs in most species.</p></caption><graphic xmlns:xlink="http://www.w3.org/1999/xlink" xlink:href="ZooKeys-332-095-g005.jpg" position="float" orientation="portrait" xlink:type="simple"/></fig><fig id="F8" position="float" orientation="portrait"><label>Figure 8.</label><caption><p>Pygidium: <bold>a</bold> largely yellow, <italic><tp:taxon-name>Pachybrachis bivittatus</tp:taxon-name></italic> <bold>b</bold> with well-defined yellow spots, <italic><tp:taxon-name>Pachybrachis cephalicus</tp:taxon-name></italic> <bold>c</bold> with faint reddish spots, <italic><tp:taxon-name>Pachybrachis spumarius</tp:taxon-name></italic> <bold>d</bold> black, <italic><tp:taxon-name>Pachybrachis atomarius</tp:taxon-name></italic>.</p></caption><graphic xmlns:xlink="http://www.w3.org/1999/xlink" xlink:href="ZooKeys-332-095-g008.jpg" position="float" orientation="portrait" xlink:type="simple"/></fig></tp:treatment-sec><ref-list><ref id="B112"><mixed-citation xmlns:xlink="http://www.w3.org/1999/xlink" xlink:type="simple"><person-group><name name-style="western"><surname>Johnson</surname><given-names>L</given-names></name></person-group> (<year>2012</year>) <source>Endangered ecosystems: Carolinian Zone. On Nature.</source><ext-link ext-link-type="uri" xlink:href="http://onnaturemagazine.com/endangered-ecosystem-carolinian-zone.html" xlink:type="simple">http://onnaturemagazine.com/endangered-ecosystem-carolinian-zone.html</ext-link><comment>[accessed 14 March 2012]</comment></mixed-citation></ref><ref id="B175"><mixed-citation xmlns:xlink="http://www.w3.org/1999/xlink" xlink:type="simple"><person-group><name name-style="western"><surname>Shelford</surname><given-names>VE</given-names></name></person-group> (<year>1963</year>) <source>The ecology of North America.</source><publisher-name>University of Illinois Press, Urbana</publisher-name>, <publisher-loc>Illinois</publisher-loc>, <lpage>610</lpage> pp.</mixed-citation></ref><ref id="B27"><mixed-citation xmlns:xlink="http://www.w3.org/1999/xlink" xlink:type="simple"><person-group><name name-style="western"><surname>Brunton</surname><given-names>DF</given-names></name><name name-style="western"><surname>Lafontaine</surname><given-names>JD</given-names></name></person-group> (<year>1971</year>) <article-title>An unusual escarpment flora in western Quebec.</article-title><source>The Canadian Field-Naturalist</source><volume>88</volume>(<issue>3</issue>): <fpage>337</fpage>-<lpage>344</lpage>.</mixed-citation></ref><ref id="B11"><mixed-citation xmlns:xlink="http://www.w3.org/1999/xlink" xlink:type="simple"><person-group><name name-style="western"><surname>Barney</surname><given-names>RJ</given-names></name><name name-style="western"><surname>Hall</surname><given-names>SL</given-names></name></person-group> (<year>2011</year>) <article-title>New host plant records for selected Cryptocephaline leaf beetles (Coleoptera: Chrysomelidae) in Kentucky.</article-title><source>The Coleopterists Bulletin</source><volume>65</volume>(<issue>1</issue>): <fpage>15</fpage>-<lpage>19</lpage>. doi: <ext-link ext-link-type="uri" xlink:href="http://dx.doi.org/10.1649/0010-065X-65.1.15" xlink:type="simple">10.1649/0010-065X-65.1.15</ext-link></mixed-citation></ref><ref id="B44"><mixed-citation xmlns:xlink="http://www.w3.org/1999/xlink" xlink:type="simple"><person-group><name name-style="western"><surname>Clark</surname><given-names>SM</given-names></name><name name-style="western"><surname>LeDoux</surname><given-names>DG</given-names></name><name name-style="western"><surname>Seeno</surname><given-names>TN</given-names></name><name name-style="western"><surname>Riley</surname><given-names>EG</given-names></name><name name-style="western"><surname>Gilbert</surname><given-names>AJ</given-names></name><name name-style="western"><surname>Sullivan</surname><given-names>JM</given-names></name></person-group> (<year>2004</year>) <article-title>Host plants of leaf beetle species occurring in the United States and Canada.</article-title><source>The Coleopterists Society, Special Publication No. 2</source>, <lpage>476</lpage> pp.</mixed-citation></ref><ref id="B76"><mixed-citation xmlns:xlink="http://www.w3.org/1999/xlink" xlink:type="simple"><person-group><name name-style="western"><surname>Fall</surname><given-names>HC</given-names></name></person-group> (<year>1915</year>) <article-title>A revision of the North American species of <italic>Pachybrachys</italic>.</article-title><source>Transactions of the American Entomological Society</source><volume>41</volume>: <fpage>291</fpage>-<lpage>486</lpage>.</mixed-citation></ref><ref id="B167"><mixed-citation xmlns:xlink="http://www.w3.org/1999/xlink" xlink:type="simple"><person-group><name name-style="western"><surname>Riley</surname><given-names>EG</given-names></name><name name-style="western"><surname>Clark</surname><given-names>SM</given-names></name><name name-style="western"><surname>Seeno</surname><given-names>TN</given-names></name></person-group> (<year>2003</year>) <article-title>Catalog of the leaf beetles of America north of Mexico (Coleoptera: Megalopodidae, Orsodacnidae and Chrysomelidae, excluding Bruchinae).</article-title><source>Coleopterists Society</source>, Special Publication no. <volume>1</volume>, <lpage>290</lpage> pp.</mixed-citation></ref><ref id="B130"><mixed-citation xmlns:xlink="http://www.w3.org/1999/xlink" xlink:type="simple"><person-group><name name-style="western"><surname>LeSage</surname><given-names>L</given-names></name></person-group> (<year>1991</year>) <article-title>Family Chrysomelidae leaf beetles.</article-title> In: <person-group><name name-style="western"><surname>Bousquet</surname><given-names>Y</given-names></name></person-group> (<role>Ed</role>) <issue-title>Checklist of beetles of Canada and Alaska.</issue-title><source>Research Branch, Agriculutre Canada. Publication 1861/E.</source>, <publisher-loc>Ottawa</publisher-loc>, <fpage>301</fpage>–<lpage>323</lpage>.</mixed-citation></ref><ref id="B92"><mixed-citation xmlns:xlink="http://www.w3.org/1999/xlink" xlink:type="simple"><person-group><name name-style="western"><surname>Hall</surname><given-names>PW</given-names></name></person-group> (<year>1991</year>) <article-title>A surprise hairstreak summer.</article-title><source>Trail and Landscape</source><volume>25</volume>(<issue>2</issue>): <fpage>37</fpage>-<lpage>39</lpage>.</mixed-citation></ref><ref id="B121"><mixed-citation xmlns:xlink="http://www.w3.org/1999/xlink" xlink:type="simple"><person-group><name name-style="western"><surname>Layberry</surname><given-names>RA</given-names></name><name name-style="western"><surname>Hall</surname><given-names>PW</given-names></name><name name-style="western"><surname>Lafontaine</surname><given-names>JD</given-names></name></person-group> (<year>1998</year>) <source>The Butterflies of Canada.</source><publisher-name>University of Toronto Press</publisher-name>, <publisher-loc>Toronto</publisher-loc>, <lpage>280</lpage> pp.</mixed-citation></ref><ref id="B139"><mixed-citation xmlns:xlink="http://www.w3.org/1999/xlink" xlink:type="simple"><person-group><name name-style="western"><surname>NCC</surname><given-names>(National Capital Commission)</given-names></name></person-group> (<year>2011a</year>) <source>The eastern red cedar: an endangered tree protected in Gatineau Park. Capitale, Eardley Escarpment.</source><ext-link ext-link-type="uri" xlink:href="http://www.canadascapital.gc.ca/sites/default/files/pubs/Eastern-Red-Cedar-Endangered-Tree-Protected-Gatineau-Park.pdf" xlink:type="simple">http://www.canadascapital.gc.ca/sites/default/files/pubs/Eastern-Red-Cedar-Endangered-Tree-Protected-Gatineau-Park.pdf</ext-link><comment>[accessed 14 March 2012]</comment></mixed-citation></ref></ref-list></tp:taxon-treatment>
