# Supplementary material for: Pachybrachis (Coleoptera, Chrysomelidae, Cryptocephalinae) of Eastern Canada
Source: Zookeys. 2013 Sep 19;(332):95–175. doi: 10.3897/zookeys.332.4753 (PMC3804768; doi:10.3897/zookeys.332.4753)
Supplement: XML Treatment for Pachybrachis bivittatus [file zookeys.332.4753-treatment3.xml]

<!DOCTYPE tp:taxon-treatment
  PUBLIC "-//TaxonX//DTD Taxonomic Treatment Publishing DTD v0 20100105//EN" "tax-treatment-NSO.dtd">
<tp:taxon-treatment xmlns:tp="http://www.plazi.org/taxpub"><tp:treatment-meta><mixed-citation publication-type="journal"><person-group><name><surname>Barney</surname><given-names>Robert J.</given-names></name><name><surname>LeSage</surname><given-names>Laurent</given-names></name><name><surname>Savard</surname><given-names>Karine</given-names></name></person-group><article-title><italic>Pachybrachis</italic> (Coleoptera, Chrysomelidae, Cryptocephalinae) of Eastern Canada</article-title><source>Zookeys</source><day>19</day><month>9</month><year>2013</year><volume>2013</volume><issue>332</issue><fpage>95</fpage><lpage>175</lpage><pub-id pub-id-type="doi">10.3897/zookeys.332.4753</pub-id></mixed-citation></tp:treatment-meta><tp:nomenclature><tp:taxon-name>
                        <tp:taxon-name-part taxon-name-part-type="genus">Pachybrachis</tp:taxon-name-part>
                        <tp:taxon-name-part taxon-name-part-type="species">bivittatus</tp:taxon-name-part>
                        <object-id xmlns:xlink="http://www.w3.org/1999/xlink" xlink:type="simple">http://species-id.net/wiki/Pachybrachis_bivittatus</object-id>
                    </tp:taxon-name><tp:taxon-authority>(Say, 1824)</tp:taxon-authority><xref ref-type="fig" rid="F12">Habitus 2</xref><xref ref-type="fig" rid="F31">; Map 2</xref><xref ref-type="fig" rid="F6">; Figures 6a</xref><xref ref-type="fig" rid="F7">, 7e</xref><xref ref-type="fig" rid="F8">, 8a</xref><xref ref-type="fig" rid="F9">, 9a, 9b</xref><tp:nomenclature-citation-list><tp:nomenclature-citation><tp:taxon-name>Cryptocephalus bivittatus</tp:taxon-name><comment> Say, 1824: 440.</comment></tp:nomenclature-citation><tp:nomenclature-citation><tp:taxon-name>Pachybrachys albescens</tp:taxon-name><comment> Suffrian, 1858: 404.</comment></tp:nomenclature-citation></tp:nomenclature-citation-list></tp:nomenclature><tp:treatment-sec sec-type="Recognition"><title>Recognition.</title><p>Body very large, primarily yellow (<xref ref-type="fig" rid="F12">Habitus 2</xref>); prothorax suffused with rufous; elytral punctation confused, with somewhat apparent rows on disc; elytral color pattern bivittate, with outer vitta rarely entire (<xref ref-type="fig" rid="F7">Figure 7e</xref>); pygidium yellow (<xref ref-type="fig" rid="F8">Figure <!--PageBreak-->8a</xref>); male size large: length 3.12 ± 0.16 mm, width 1.64 ± 0.05 mm. These characters allow identification of even singleton females.</p></tp:treatment-sec><tp:treatment-sec sec-type="Distribution"><title>Distribution.</title><p><italic><tp:taxon-name>Pachybrachis bivittatus</tp:taxon-name></italic> is a transcontinental species found across Canada and the United States (<xref ref-type="bibr" rid="B130">LeSage 1991</xref>; <xref ref-type="bibr" rid="B167">Riley et al. 2003</xref>). In Ontario, it is most common in the southernmost counties. In Québec, it occurs in the Ottawa Valley and in the St. Lawrence Lowlands. The Saguenay Region is probably its northernmost limit (<xref ref-type="fig" rid="F31">Map 2</xref>).</p></tp:treatment-sec><tp:treatment-sec sec-type="Material examined"><title>Material examined.</title><p>ONTARIO: Carleton Co., Constance Bay, 26.VI.1995, B. F. &amp; J. L. Carr [1♀, CNC]; Elgin Co., New Sarum, 16.VI.1956, W. J. Brown [5♂ 5♀, CNC]; Essex Co., Amherstburg, 6.VI.1936, G. M. Stirrett [2♀, CNC]; Belle River, 26.V.1946, S. D. Hicks [1♂, CNC]; Kingsville, 23.V.1962, Kelyone &amp; Thorpe [1♀, CNC]; same data, except 19.VI.1954, G. B. Wiggins [1♀, ROM]; Pelee Island, 24–27.VI.1935, R. C. Osburn [1♂ 1♀, OSUC]; same data, except 4.VII.1940, W. J. Brown [2♀, CNC]; Point Pelee, 29.VI.1931, W. J. Brown [4♂ 7♀, CNC]; same data, except 1.VI.1933, G. M. Stirrett [3♂, CNC]; same data, except 29.V.1955, S. D. Hicks [3♂ 4♀, CNC]; same data, except 28.VI.1961, Kelton &amp; Brumpton [2♂ 1♀, CNC]; Haldimand Co., Dunnville, 7.VII.1961, W. &amp; W. Plath [1♂, USNM]; same data, except 7.VIII.1961, W. Plath [1♂, USNM]; Kent Co., Thamesville, 15.VI.1930, G. M. Stirrett [1♀, CNC]; Rondeau Park, 5.VI.1985, J. M. Campbell &amp; A. Davies [1♀, CNC]; Lambton Co., Grand Bend, 17.VI.1956, W. J. Brown [1♂ 4♀, CNC]; Lincoln Co., Beamsville, 19.VII.1939, S. D. Hicks [3♂ 3♀, CNC].</p><p>QUÉBEC: Argenteuil Co., Carillon, 24.V.1974, E. J. Kiteley [2♂ 1♀, CNC]; Deux-Montagnes Co., La Trappe, 5.VIII.1932, J. Ouellet [1♂, CEUM]; Île-de-Montréal Co., Montréal, F. Knab [1♂, USNM]; same data, except 31.V.1941 [1♀, CEUM]; same data, except 15.VI.1961, M. Larochelle [1♂, CEUM]; same data, except 3–14.VII.1969, E. J. Kiteley [4♂ 6♀, CNC]; same data, except 17.VI, J. Ouellet [1♀, USNM]; Nicolet Co., Bécancour, 24.VI.1967, J. L. Laliberté [1♂, IDM]; Portneuf Co., Neuville, 9.VII.1939, J. Filteau [1♂ 1♀, CEUM]; Sainte-Catherine, 17.VI.1953, J. C. Aubé [1♂ 7♀, LEM]; same data, except 8.VII.1956 [2♀, LEM]; Québec Co., Sainte-Foy, 17.VI.1933, V. Boulet [1♀, CEUM]; Cap-Rouge, 27.VI.1956, J. L. Laliberté [2♂ 2♀, IDM]; Saguenay Co., Rivière Deschênes, 22.VI.1966, A. Franeslier [1♀, CEUM]; Saint-Jean Co., Cantic, 25.VI.1983, on <italic><tp:taxon-name>Salix amygdaloides</tp:taxon-name></italic> Andersson, A. Larochelle [1♂ 3♀, CNC]; Saint- Maurice Co., Pointe-du-Lac, 3.VII.1937 [1♀, CEUM]; Vaudreuil Co., Rigaud, 12.VII.1908, J. Ouellet [1♂, CEUM].</p></tp:treatment-sec><tp:treatment-sec sec-type="Host plants"><title>Host plants.</title><p><italic><tp:taxon-name>Pachybrachis bivittatus</tp:taxon-name></italic> is typically associated with willows (<italic><tp:taxon-name>Salix</tp:taxon-name></italic> spp., <tp:taxon-name>Salicaceae</tp:taxon-name>) (<xref ref-type="bibr" rid="B76">Fall 1915</xref>; <xref ref-type="bibr" rid="B9">Barney 1984</xref>; <xref ref-type="bibr" rid="B64">Downie and Arnett 1996</xref>; <xref ref-type="bibr" rid="B44">Clark et al. 2004</xref> for literature review). In Canada, <xref ref-type="bibr" rid="B131">MacNay (1958)</xref> reported a light infestation of <italic><tp:taxon-name>Pachybrachis bivittatus</tp:taxon-name></italic> on the foliage of willow along the river banks north of Coaldale, in Alberta. In eastern Canada, LeSage (personal observations) observed it on Bebb’s willow (<italic><tp:taxon-name>Salix bebbiana</tp:taxon-name></italic> Sarg.), sand-bar willow (<italic><tp:taxon-name>Salix interior</tp:taxon-name></italic> Rowlee), and stalked willow (<italic><tp:taxon-name>Salix petiolaris</tp:taxon-name></italic> J.E. Smith). Larochelle (see above) collected it on the peach-leaved willow (<italic><tp:taxon-name>Salix amygdaloides</tp:taxon-name></italic> Andersson). The larvae feed in the litter, on willow leaves, but only when they are decayed (<xref ref-type="bibr" rid="B129">LeSage 1985</xref>).</p></tp:treatment-sec><tp:treatment-sec sec-type="Comments"><title>Comments.</title><p>With its large size, bivittate elytra, and close association with willows, <italic><tp:taxon-name>Pachybrachis bivittatus</tp:taxon-name></italic> is one of the easiest species to identify.</p><!--PageBreak--></tp:treatment-sec><tp:treatment-sec><!--Section generated to contain objects referenced in tp:taxon-treatment.--><fig id="F12" position="float" orientation="portrait"><label>Habitus 2.</label><caption><p>Dorsal habitus of <italic><tp:taxon-name>Pachybrachis bivittatus</tp:taxon-name></italic>. Scale bar, 1 mm.</p></caption><graphic xmlns:xlink="http://www.w3.org/1999/xlink" xlink:href="ZooKeys-332-095-g012.jpg" position="float" orientation="portrait" xlink:type="simple"/></fig><fig id="F31" position="float" orientation="portrait"><label>Map 2.</label><caption><p>The known distribution of <italic><tp:taxon-name>Pachybrachis bivittatus</tp:taxon-name></italic> in eastern Canada. OR – Ottawa River; SLR – St. Lawrence River; SR – Saguenay River.</p></caption><graphic xmlns:xlink="http://www.w3.org/1999/xlink" xlink:href="ZooKeys-332-095-g031.jpg" position="float" orientation="portrait" xlink:type="simple"/></fig><fig id="F6" position="float" orientation="portrait"><label>Figure 6.</label><caption><p>Pronotum: <bold>a</bold> reddish, with close-up of marginal bead, <italic><tp:taxon-name>Pachybrachis bivittatus</tp:taxon-name></italic> <bold>b</bold> mottled, <italic><tp:taxon-name>Pachybrachis spumarius</tp:taxon-name></italic> <bold>c</bold> with black M-mark, <italic><tp:taxon-name>Pachybrachis m-nigrum</tp:taxon-name></italic> <bold>d</bold> almost black, <italic><tp:taxon-name>Pachybrachis nigricornis carbonarius</tp:taxon-name></italic>.</p></caption><graphic xmlns:xlink="http://www.w3.org/1999/xlink" xlink:href="ZooKeys-332-095-g006.jpg" position="float" orientation="portrait" xlink:type="simple"/></fig><fig id="F7" position="float" orientation="portrait"><label>Figure 7.</label><caption><p>Elytral punctures and coloration: <bold>a</bold> in rows in deep striae, <italic><tp:taxon-name>Pachybrachis luctuosus</tp:taxon-name></italic> <bold>b</bold> confused in basal half, in rows in apical half, <italic><tp:taxon-name>Pachybrachis calcaratus</tp:taxon-name></italic> <bold>c</bold> all confused, <italic><tp:taxon-name>Pachybrachis hepaticus</tp:taxon-name></italic> <bold>d</bold> confused and mottled, <italic><tp:taxon-name>Pachybrachis spumarius</tp:taxon-name></italic> <bold>e</bold> vittate with marginal vitta interrupted, <italic><tp:taxon-name>Pachybrachis bivattatus</tp:taxon-name></italic> <bold>f</bold> black, margined with yellow, <italic><tp:taxon-name>Pachybrachis nigriconis carbonarius</tp:taxon-name></italic> <bold>g</bold> entirely black, <italic><tp:taxon-name>Pachybrachis luridus</tp:taxon-name></italic>.</p></caption><graphic xmlns:xlink="http://www.w3.org/1999/xlink" xlink:href="ZooKeys-332-095-g007.jpg" position="float" orientation="portrait" xlink:type="simple"/></fig><fig id="F8" position="float" orientation="portrait"><label>Figure 8.</label><caption><p>Pygidium: <bold>a</bold> largely yellow, <italic><tp:taxon-name>Pachybrachis bivittatus</tp:taxon-name></italic> <bold>b</bold> with well-defined yellow spots, <italic><tp:taxon-name>Pachybrachis cephalicus</tp:taxon-name></italic> <bold>c</bold> with faint reddish spots, <italic><tp:taxon-name>Pachybrachis spumarius</tp:taxon-name></italic> <bold>d</bold> black, <italic><tp:taxon-name>Pachybrachis atomarius</tp:taxon-name></italic>.</p></caption><graphic xmlns:xlink="http://www.w3.org/1999/xlink" xlink:href="ZooKeys-332-095-g008.jpg" position="float" orientation="portrait" xlink:type="simple"/></fig><fig id="F9" position="float" orientation="portrait"><label>Figure 9.</label><caption><p>Sexes: <bold>a</bold> male abdomen, ventral view, <italic><tp:taxon-name>Pachybrachis bivittatus</tp:taxon-name></italic> <bold>b</bold> female abdomen, ventral view, <italic><tp:taxon-name>Pachybrachis bivittatus</tp:taxon-name></italic>.</p></caption><graphic xmlns:xlink="http://www.w3.org/1999/xlink" xlink:href="ZooKeys-332-095-g009.jpg" position="float" orientation="portrait" xlink:type="simple"/></fig></tp:treatment-sec><ref-list><ref id="B130"><mixed-citation xmlns:xlink="http://www.w3.org/1999/xlink" xlink:type="simple"><person-group><name name-style="western"><surname>LeSage</surname><given-names>L</given-names></name></person-group> (<year>1991</year>) <article-title>Family Chrysomelidae leaf beetles.</article-title> In: <person-group><name name-style="western"><surname>Bousquet</surname><given-names>Y</given-names></name></person-group> (<role>Ed</role>) <issue-title>Checklist of beetles of Canada and Alaska.</issue-title><source>Research Branch, Agriculutre Canada. Publication 1861/E.</source>, <publisher-loc>Ottawa</publisher-loc>, <fpage>301</fpage>–<lpage>323</lpage>.</mixed-citation></ref><ref id="B167"><mixed-citation xmlns:xlink="http://www.w3.org/1999/xlink" xlink:type="simple"><person-group><name name-style="western"><surname>Riley</surname><given-names>EG</given-names></name><name name-style="western"><surname>Clark</surname><given-names>SM</given-names></name><name name-style="western"><surname>Seeno</surname><given-names>TN</given-names></name></person-group> (<year>2003</year>) <article-title>Catalog of the leaf beetles of America north of Mexico (Coleoptera: Megalopodidae, Orsodacnidae and Chrysomelidae, excluding Bruchinae).</article-title><source>Coleopterists Society</source>, Special Publication no. <volume>1</volume>, <lpage>290</lpage> pp.</mixed-citation></ref><ref id="B76"><mixed-citation xmlns:xlink="http://www.w3.org/1999/xlink" xlink:type="simple"><person-group><name name-style="western"><surname>Fall</surname><given-names>HC</given-names></name></person-group> (<year>1915</year>) <article-title>A revision of the North American species of <italic>Pachybrachys</italic>.</article-title><source>Transactions of the American Entomological Society</source><volume>41</volume>: <fpage>291</fpage>-<lpage>486</lpage>.</mixed-citation></ref><ref id="B9"><mixed-citation xmlns:xlink="http://www.w3.org/1999/xlink" xlink:type="simple"><person-group><name name-style="western"><surname>Barney</surname><given-names>RJ</given-names></name></person-group> (<year>1984</year>) <article-title>Records of <italic>Pachybrachis</italic> in Illinois (Coleoptera: Chrysomelidae).</article-title><source>The Great Lakes Entomologist</source><volume>17</volume>(<issue>3</issue>): <fpage>137</fpage>-<lpage>144</lpage>.</mixed-citation></ref><ref id="B64"><mixed-citation xmlns:xlink="http://www.w3.org/1999/xlink" xlink:type="simple"><person-group><name name-style="western"><surname>Downie</surname><given-names>NM</given-names></name><name name-style="western"><surname>Arnett</surname><given-names>RH</given-names></name></person-group> (<year>1996</year>) <article-title>The Beetles of Northeastern North America.</article-title> Volume <volume>II</volume>. <source>Polyphaga: Series Bostriciformia through Curculionidea.</source><publisher-name>The Sandhill Crane Press</publisher-name>, <publisher-loc>Gainesville, Florida</publisher-loc>, <lpage>831</lpage> pp.</mixed-citation></ref><ref id="B44"><mixed-citation xmlns:xlink="http://www.w3.org/1999/xlink" xlink:type="simple"><person-group><name name-style="western"><surname>Clark</surname><given-names>SM</given-names></name><name name-style="western"><surname>LeDoux</surname><given-names>DG</given-names></name><name name-style="western"><surname>Seeno</surname><given-names>TN</given-names></name><name name-style="western"><surname>Riley</surname><given-names>EG</given-names></name><name name-style="western"><surname>Gilbert</surname><given-names>AJ</given-names></name><name name-style="western"><surname>Sullivan</surname><given-names>JM</given-names></name></person-group> (<year>2004</year>) <article-title>Host plants of leaf beetle species occurring in the United States and Canada.</article-title><source>The Coleopterists Society, Special Publication No. 2</source>, <lpage>476</lpage> pp.</mixed-citation></ref><ref id="B131"><mixed-citation xmlns:xlink="http://www.w3.org/1999/xlink" xlink:type="simple"><person-group><name name-style="western"><surname>MacNay</surname><given-names>CG</given-names></name></person-group> (<year>1958</year>) <article-title>General-feeding and miscellaneous insects.</article-title><source>The Canadian Insect Pest Review</source><volume>36</volume>: <fpage>158</fpage>-<lpage>188</lpage>.</mixed-citation></ref><ref id="B129"><mixed-citation xmlns:xlink="http://www.w3.org/1999/xlink" xlink:type="simple"><person-group><name name-style="western"><surname>LeSage</surname><given-names>L</given-names></name></person-group> (<year>1985</year>) <article-title>The eggs and larvae of <italic>Pachybrachis peccans</italic> and <italic>P. bivittatus</italic>, with a key to the known immature stages of the nearctic genera of Cryptocephalinae (Coleoptera: Chrysomelidae).</article-title><source>The Canadian Entomologist</source><volume>117</volume>: <fpage>203</fpage>-<lpage>220</lpage>. doi: <ext-link ext-link-type="uri" xlink:href="http://dx.doi.org/10.4039/Ent117203-2" xlink:type="simple">10.4039/Ent117203-2</ext-link></mixed-citation></ref></ref-list></tp:taxon-treatment>
