# Supplementary material for: Pachybrachis (Coleoptera, Chrysomelidae, Cryptocephalinae) of Eastern Canada
Source: Zookeys. 2013 Sep 19;(332):95–175. doi: 10.3897/zookeys.332.4753 (PMC3804768; doi:10.3897/zookeys.332.4753)
Supplement: XML Treatment for Pachybrachis calcaratus [file zookeys.332.4753-treatment4.xml]

<!DOCTYPE tp:taxon-treatment
  PUBLIC "-//TaxonX//DTD Taxonomic Treatment Publishing DTD v0 20100105//EN" "tax-treatment-NSO.dtd">
<tp:taxon-treatment xmlns:tp="http://www.plazi.org/taxpub"><tp:treatment-meta><mixed-citation publication-type="journal"><person-group><name><surname>Barney</surname><given-names>Robert J.</given-names></name><name><surname>LeSage</surname><given-names>Laurent</given-names></name><name><surname>Savard</surname><given-names>Karine</given-names></name></person-group><article-title><italic>Pachybrachis</italic> (Coleoptera, Chrysomelidae, Cryptocephalinae) of Eastern Canada</article-title><source>Zookeys</source><day>19</day><month>9</month><year>2013</year><volume>2013</volume><issue>332</issue><fpage>95</fpage><lpage>175</lpage><pub-id pub-id-type="doi">10.3897/zookeys.332.4753</pub-id></mixed-citation></tp:treatment-meta><tp:nomenclature><tp:taxon-name>
                        <tp:taxon-name-part taxon-name-part-type="genus">Pachybrachis</tp:taxon-name-part>
                        <tp:taxon-name-part taxon-name-part-type="species">calcaratus</tp:taxon-name-part>
                        <object-id xmlns:xlink="http://www.w3.org/1999/xlink" xlink:type="simple">http://species-id.net/wiki/Pachybrachis_calcaratus</object-id>
                    </tp:taxon-name><tp:taxon-authority>Fall, 1915</tp:taxon-authority><xref ref-type="fig" rid="F13">Habitus 3</xref><xref ref-type="fig" rid="F32">; Map 3</xref><xref ref-type="fig" rid="F5">; Figures 5c</xref><xref ref-type="fig" rid="F7">, 7b</xref><tp:nomenclature-citation-list><tp:nomenclature-citation><tp:taxon-name>Pachybrachys calcaratus</tp:taxon-name><comment> Fall, 1915: 389</comment></tp:nomenclature-citation></tp:nomenclature-citation-list></tp:nomenclature><tp:treatment-sec sec-type="Recognition"><title>Recognition.</title><p>Color dull yellow, with diffuse brown markings on pronotum, with more contrasting markings on elytra (<xref ref-type="fig" rid="F13">Habitus 3</xref>); ocular lines absent; front tibiae of male with subapical rectangular tooth on inner margin, due to abrupt narrowing of tibia, and with long stout curved terminal spur (<xref ref-type="fig" rid="F5">Figure 5c</xref>); terminal spur of front tibia of female reduced to narrow spine; male size small: length 2.09 ± 0.07 mm, width 1.106 ± 0.04 mm.</p></tp:treatment-sec><tp:treatment-sec sec-type="Distribution"><title>Distribution.</title><p><italic><tp:taxon-name>Pachybrachis calcaratus</tp:taxon-name></italic> has been found across the central portion of the United States but only in small numbers (Barney, unpublished data). Within the area of this study, it is restricted to the Carolinian Life Zone in southern Ontario (<xref ref-type="fig" rid="F32">Map 3</xref>).</p></tp:treatment-sec><tp:treatment-sec sec-type="Material examined"><title>Material examined.</title><p>ONTARIO: Essex Co., Roseland, 24.VI.1942, ‘compared with type’, J. A. Wilcox [1♂, CDFA]; same data, except 24.VI.1944, S. D. Hicks [1♂, CNC].</p></tp:treatment-sec><tp:treatment-sec sec-type="Host plants"><title>Host plants.</title><p>No information was recorded on the specimens collected in southern Ontario. <xref ref-type="bibr" rid="B44">Clark et al. (2004)</xref> reported <italic><tp:taxon-name>Pachybrachis calcaratus</tp:taxon-name></italic> nibbling purple loosestrife, <italic><tp:taxon-name>Lythrum salicaria</tp:taxon-name></italic> L. (<tp:taxon-name>Lythraceae</tp:taxon-name>), in Ohio.</p></tp:treatment-sec><tp:treatment-sec sec-type="Comments"><title>Comments.</title><p><italic><tp:taxon-name>Pachybrachis calcaratus</tp:taxon-name></italic> is another of <xref ref-type="bibr" rid="B76">Fall’s (1915)</xref> Group C species that have “great variation in the degree of (elytral) maculation.” The tibial spur (<xref ref-type="fig" rid="F5">Figure 5c</xref>) is a defining character. <italic><tp:taxon-name>Pachybrachis calcaratus</tp:taxon-name></italic> was very likely associated with the Carolinian Life Zone in southern Ontario in the past. However, it has not been seen from there for the last 68 years.</p></tp:treatment-sec><tp:treatment-sec><!--Section generated to contain objects referenced in tp:taxon-treatment.--><fig id="F13" position="float" orientation="portrait"><label>Habitus 3.</label><caption><p>Dorsal habitus of <italic><tp:taxon-name>Pachybrachis calcaratus</tp:taxon-name></italic>. Scale bar, 1 mm.</p></caption><graphic xmlns:xlink="http://www.w3.org/1999/xlink" xlink:href="ZooKeys-332-095-g013.jpg" position="float" orientation="portrait" xlink:type="simple"/></fig><fig id="F32" position="float" orientation="portrait"><label>Map 3.</label><caption><p>The known distribution of <italic><tp:taxon-name>Pachybrachis calcaratus</tp:taxon-name></italic> in eastern Canada. Carolinian Zone in dark beige.</p></caption><graphic xmlns:xlink="http://www.w3.org/1999/xlink" xlink:href="ZooKeys-332-095-g032.jpg" position="float" orientation="portrait" xlink:type="simple"/></fig><fig id="F5" position="float" orientation="portrait"><label>Figure 5.</label><caption><p>Tibial spurs: <bold>a</bold> absent from front leg, <italic><tp:taxon-name>Pachybrachis atomarius</tp:taxon-name></italic> <bold>b</bold> minute on front leg, <italic><tp:taxon-name>Pachybrachis spumarius</tp:taxon-name></italic> <bold>c</bold> large on front leg, <italic><tp:taxon-name>Pachybrachis calcaratus</tp:taxon-name></italic> <bold>d</bold> small and pointed on middle legs in most species.</p></caption><graphic xmlns:xlink="http://www.w3.org/1999/xlink" xlink:href="ZooKeys-332-095-g005.jpg" position="float" orientation="portrait" xlink:type="simple"/></fig><fig id="F7" position="float" orientation="portrait"><label>Figure 7.</label><caption><p>Elytral punctures and coloration: <bold>a</bold> in rows in deep striae, <italic><tp:taxon-name>Pachybrachis luctuosus</tp:taxon-name></italic> <bold>b</bold> confused in basal half, in rows in apical half, <italic><tp:taxon-name>Pachybrachis calcaratus</tp:taxon-name></italic> <bold>c</bold> all confused, <italic><tp:taxon-name>Pachybrachis hepaticus</tp:taxon-name></italic> <bold>d</bold> confused and mottled, <italic><tp:taxon-name>Pachybrachis spumarius</tp:taxon-name></italic> <bold>e</bold> vittate with marginal vitta interrupted, <italic><tp:taxon-name>Pachybrachis bivattatus</tp:taxon-name></italic> <bold>f</bold> black, margined with yellow, <italic><tp:taxon-name>Pachybrachis nigriconis carbonarius</tp:taxon-name></italic> <bold>g</bold> entirely black, <italic><tp:taxon-name>Pachybrachis luridus</tp:taxon-name></italic>.</p></caption><graphic xmlns:xlink="http://www.w3.org/1999/xlink" xlink:href="ZooKeys-332-095-g007.jpg" position="float" orientation="portrait" xlink:type="simple"/></fig></tp:treatment-sec><ref-list><ref id="B44"><mixed-citation xmlns:xlink="http://www.w3.org/1999/xlink" xlink:type="simple"><person-group><name name-style="western"><surname>Clark</surname><given-names>SM</given-names></name><name name-style="western"><surname>LeDoux</surname><given-names>DG</given-names></name><name name-style="western"><surname>Seeno</surname><given-names>TN</given-names></name><name name-style="western"><surname>Riley</surname><given-names>EG</given-names></name><name name-style="western"><surname>Gilbert</surname><given-names>AJ</given-names></name><name name-style="western"><surname>Sullivan</surname><given-names>JM</given-names></name></person-group> (<year>2004</year>) <article-title>Host plants of leaf beetle species occurring in the United States and Canada.</article-title><source>The Coleopterists Society, Special Publication No. 2</source>, <lpage>476</lpage> pp.</mixed-citation></ref><ref id="B76"><mixed-citation xmlns:xlink="http://www.w3.org/1999/xlink" xlink:type="simple"><person-group><name name-style="western"><surname>Fall</surname><given-names>HC</given-names></name></person-group> (<year>1915</year>) <article-title>A revision of the North American species of <italic>Pachybrachys</italic>.</article-title><source>Transactions of the American Entomological Society</source><volume>41</volume>: <fpage>291</fpage>-<lpage>486</lpage>.</mixed-citation></ref></ref-list></tp:taxon-treatment>
