# Supplementary material for: Pachybrachis (Coleoptera, Chrysomelidae, Cryptocephalinae) of Eastern Canada
Source: Zookeys. 2013 Sep 19;(332):95–175. doi: 10.3897/zookeys.332.4753 (PMC3804768; doi:10.3897/zookeys.332.4753)
Supplement: XML Treatment for Pachybrachis cephalicus [file zookeys.332.4753-treatment5.xml]

<!DOCTYPE tp:taxon-treatment
  PUBLIC "-//TaxonX//DTD Taxonomic Treatment Publishing DTD v0 20100105//EN" "tax-treatment-NSO.dtd">
<tp:taxon-treatment xmlns:tp="http://www.plazi.org/taxpub"><tp:treatment-meta><mixed-citation publication-type="journal"><person-group><name><surname>Barney</surname><given-names>Robert J.</given-names></name><name><surname>LeSage</surname><given-names>Laurent</given-names></name><name><surname>Savard</surname><given-names>Karine</given-names></name></person-group><article-title><italic>Pachybrachis</italic> (Coleoptera, Chrysomelidae, Cryptocephalinae) of Eastern Canada</article-title><source>Zookeys</source><day>19</day><month>9</month><year>2013</year><volume>2013</volume><issue>332</issue><fpage>95</fpage><lpage>175</lpage><pub-id pub-id-type="doi">10.3897/zookeys.332.4753</pub-id></mixed-citation></tp:treatment-meta><tp:nomenclature><tp:taxon-name>
                        <tp:taxon-name-part taxon-name-part-type="genus">Pachybrachis</tp:taxon-name-part>
                        <tp:taxon-name-part taxon-name-part-type="species">cephalicus</tp:taxon-name-part>
                        <object-id xmlns:xlink="http://www.w3.org/1999/xlink" xlink:type="simple">http://species-id.net/wiki/Pachybrachis_cephalicus</object-id>
                    </tp:taxon-name><tp:taxon-authority>Fall, 1915</tp:taxon-authority><xref ref-type="fig" rid="F14">Habitus 4</xref><xref ref-type="fig" rid="F33">; Map 4</xref><xref ref-type="fig" rid="F8">; Figure 8b</xref><tp:nomenclature-citation-list><tp:nomenclature-citation><tp:taxon-name>Pachybrachys cephalicus</tp:taxon-name><comment> Fall, 1915: 419.</comment></tp:nomenclature-citation><tp:nomenclature-citation><tp:taxon-name>Pachybrachys cephalicus</tp:taxon-name><comment> var. <italic><tp:taxon-name>Pachybrachis dixianus</tp:taxon-name></italic> Fall, 1915: 419.</comment></tp:nomenclature-citation><tp:nomenclature-citation><tp:taxon-name>Pachybrachys cephalicus</tp:taxon-name><comment> var. <italic><tp:taxon-name>Pachybrachis parvus</tp:taxon-name></italic> Fall, 1915: 419.</comment></tp:nomenclature-citation></tp:nomenclature-citation-list></tp:nomenclature><tp:treatment-sec sec-type="Recognition"><title>Recognition.</title><p>Pronotum and head generally fuscous, densely punctate and darker than elytra; elytra with puncturation dense and confused (<xref ref-type="fig" rid="F14">Habitus 4</xref>); ocular lines absent; male size small: length 1.94 ± 0.12 mm, width 1.05 ± 0.08 mm.</p></tp:treatment-sec><tp:treatment-sec sec-type="Distribution"><title>Distribution.</title><p>A typical eastern species distributed from Louisiana to New York to Atlantic Coast (<xref ref-type="bibr" rid="B167">Riley et al. 2003</xref>), restricted to southern Ontario in eastern Canada (<xref ref-type="fig" rid="F33">Map 4</xref>).</p></tp:treatment-sec><tp:treatment-sec sec-type="Material examined"><title>Material examined.</title><p>ONTARIO: Norfolk Co., Walsingham Forest Station, 28.VII.1982, ex. <italic><tp:taxon-name>Potentilla</tp:taxon-name></italic> or strawberry, L. LeSage [11♂ 14♀, CNC].</p><!--PageBreak--></tp:treatment-sec><tp:treatment-sec sec-type="Host plants"><title>Host plants.</title><p>Cinquefoil (<italic><tp:taxon-name>Potentilla</tp:taxon-name></italic> sp.) and strawberry (<italic><tp:taxon-name>Fragaria</tp:taxon-name></italic> sp.) (both <tp:taxon-name>Rosaceae</tp:taxon-name>) are the first host associations reported for <italic><tp:taxon-name>Pachybrachis cephalicus</tp:taxon-name></italic>. The specimens were swept from these two plants growing in a sandy clearing within a dry oak-pine forest (LeSage, personal field notes). Since 1984, the previous Walsingham Forestry Station is part of the St. Williams Dwarf Oak Forest, the largest block of publicly owned forest in the Carolinian Life Zone (<xref ref-type="bibr" rid="B141">NHIC 1998</xref>).</p></tp:treatment-sec><tp:treatment-sec sec-type="Comments"><title>Comments.</title><p><italic><tp:taxon-name>Pachybrachis cephalicus</tp:taxon-name></italic> is another of <xref ref-type="bibr" rid="B76">Fall’s (1915)</xref> Group C species that have “great variation in the degree of (elytral) maculation.” The fairly large number of examined specimens may be misleading since they all come from only one event. In fact, <italic><tp:taxon-name>Pachybrachis cephalicus</tp:taxon-name></italic> is very rarely collected in eastern Canada and known from only one locality within the Carolinian Life Zone. This is also a first record of this species for Canada.</p></tp:treatment-sec><tp:treatment-sec><!--Section generated to contain objects referenced in tp:taxon-treatment.--><fig id="F14" position="float" orientation="portrait"><label>Habitus 4.</label><caption><p>Dorsal habitus of <italic><tp:taxon-name>Pachybrachis cephalicus</tp:taxon-name></italic>. Scale bar, 1 mm.</p></caption><graphic xmlns:xlink="http://www.w3.org/1999/xlink" xlink:href="ZooKeys-332-095-g014.jpg" position="float" orientation="portrait" xlink:type="simple"/></fig><fig id="F33" position="float" orientation="portrait"><label>Map 4.</label><caption><p>The known distribution of <italic><tp:taxon-name>Pachybrachis cephalicus</tp:taxon-name></italic> in eastern Canada. Carolinian Zone in dark beige.</p></caption><graphic xmlns:xlink="http://www.w3.org/1999/xlink" xlink:href="ZooKeys-332-095-g033.jpg" position="float" orientation="portrait" xlink:type="simple"/></fig><fig id="F8" position="float" orientation="portrait"><label>Figure 8.</label><caption><p>Pygidium: <bold>a</bold> largely yellow, <italic><tp:taxon-name>Pachybrachis bivittatus</tp:taxon-name></italic> <bold>b</bold> with well-defined yellow spots, <italic><tp:taxon-name>Pachybrachis cephalicus</tp:taxon-name></italic> <bold>c</bold> with faint reddish spots, <italic><tp:taxon-name>Pachybrachis spumarius</tp:taxon-name></italic> <bold>d</bold> black, <italic><tp:taxon-name>Pachybrachis atomarius</tp:taxon-name></italic>.</p></caption><graphic xmlns:xlink="http://www.w3.org/1999/xlink" xlink:href="ZooKeys-332-095-g008.jpg" position="float" orientation="portrait" xlink:type="simple"/></fig></tp:treatment-sec><ref-list><ref id="B167"><mixed-citation xmlns:xlink="http://www.w3.org/1999/xlink" xlink:type="simple"><person-group><name name-style="western"><surname>Riley</surname><given-names>EG</given-names></name><name name-style="western"><surname>Clark</surname><given-names>SM</given-names></name><name name-style="western"><surname>Seeno</surname><given-names>TN</given-names></name></person-group> (<year>2003</year>) <article-title>Catalog of the leaf beetles of America north of Mexico (Coleoptera: Megalopodidae, Orsodacnidae and Chrysomelidae, excluding Bruchinae).</article-title><source>Coleopterists Society</source>, Special Publication no. <volume>1</volume>, <lpage>290</lpage> pp.</mixed-citation></ref><ref id="B141"><mixed-citation xmlns:xlink="http://www.w3.org/1999/xlink" xlink:type="simple"><person-group><name name-style="western"><surname>NHIC</surname><given-names>(Natural Heritage Information Center)</given-names></name></person-group> (<year>1998</year>) <source>St. Williams Dwarf Oak Forest.</source><ext-link ext-link-type="uri" xlink:href="http://www.carolinian.org/CarolinianSites_stwilliamsdwarfoakforest.htm" xlink:type="simple">http://www.carolinian.org/CarolinianSites_stwilliamsdwarfoakforest.htm</ext-link><comment>[accessed 14 March 2012]</comment></mixed-citation></ref><ref id="B76"><mixed-citation xmlns:xlink="http://www.w3.org/1999/xlink" xlink:type="simple"><person-group><name name-style="western"><surname>Fall</surname><given-names>HC</given-names></name></person-group> (<year>1915</year>) <article-title>A revision of the North American species of <italic>Pachybrachys</italic>.</article-title><source>Transactions of the American Entomological Society</source><volume>41</volume>: <fpage>291</fpage>-<lpage>486</lpage>.</mixed-citation></ref></ref-list></tp:taxon-treatment>
