# Supplementary material for: Pachybrachis (Coleoptera, Chrysomelidae, Cryptocephalinae) of Eastern Canada
Source: Zookeys. 2013 Sep 19;(332):95–175. doi: 10.3897/zookeys.332.4753 (PMC3804768; doi:10.3897/zookeys.332.4753)
Supplement: XML Treatment for Pachybrachis hepaticus hepaticus [file zookeys.332.4753-treatment6.xml]

<!DOCTYPE tp:taxon-treatment
  PUBLIC "-//TaxonX//DTD Taxonomic Treatment Publishing DTD v0 20100105//EN" "tax-treatment-NSO.dtd">
<tp:taxon-treatment xmlns:tp="http://www.plazi.org/taxpub"><tp:treatment-meta><mixed-citation publication-type="journal"><person-group><name><surname>Barney</surname><given-names>Robert J.</given-names></name><name><surname>LeSage</surname><given-names>Laurent</given-names></name><name><surname>Savard</surname><given-names>Karine</given-names></name></person-group><article-title><italic>Pachybrachis</italic> (Coleoptera, Chrysomelidae, Cryptocephalinae) of Eastern Canada</article-title><source>Zookeys</source><day>19</day><month>9</month><year>2013</year><volume>2013</volume><issue>332</issue><fpage>95</fpage><lpage>175</lpage><pub-id pub-id-type="doi">10.3897/zookeys.332.4753</pub-id></mixed-citation></tp:treatment-meta><tp:nomenclature><tp:taxon-name>
                        <tp:taxon-name-part taxon-name-part-type="genus">Pachybrachis</tp:taxon-name-part>
                        <tp:taxon-name-part taxon-name-part-type="species">hepaticus</tp:taxon-name-part>
                        <tp:taxon-name-part taxon-name-part-type="subspecies">hepaticus</tp:taxon-name-part>
                        <object-id xmlns:xlink="http://www.w3.org/1999/xlink" xlink:type="simple">http://species-id.net/wiki/Pachybrachis_hepaticus_hepaticus</object-id>
                    </tp:taxon-name><tp:taxon-authority>(F. E. Melsheimer, 1847)</tp:taxon-authority><xref ref-type="fig" rid="F15">Habitus 5</xref><xref ref-type="fig" rid="F34">; Map 5</xref><xref ref-type="fig" rid="F1">; Figures 1c</xref><xref ref-type="fig" rid="F3">, 3a</xref><xref ref-type="fig" rid="F7">, 7c</xref><tp:nomenclature-citation-list><tp:nomenclature-citation><tp:taxon-name>Cryptocephalus hepaticus</tp:taxon-name><comment> F. E. Melsheimer, 1847: 171.</comment></tp:nomenclature-citation><tp:nomenclature-citation><tp:taxon-name>Cryptocephalus punctatus</tp:taxon-name><comment> Haldeman, 1849: 257.</comment></tp:nomenclature-citation></tp:nomenclature-citation-list></tp:nomenclature><tp:treatment-sec sec-type="Recognition"><title>Recognition.</title><p>Front femora not enlarged in comparison to those of middle and hind legs (<xref ref-type="fig" rid="F3">Figure 3a</xref>); eyes small and remote (<xref ref-type="fig" rid="F1">Figure 1d</xref>); antennae short, less than half body length (<xref ref-type="fig" rid="F15">Habitus 5</xref>); integument densely, diffusely punctate (<xref ref-type="fig" rid="F7">Figure 7c</xref>); elytra tapered to apex; male size very small: length 1.68 ± 0.07 mm, width 0.96 ± 0.07 mm.</p></tp:treatment-sec><tp:treatment-sec sec-type="Distribution"><title>Distribution.</title><p>Transcontinental, extending from California to Maine (<xref ref-type="bibr" rid="B167">Riley et al. 2003</xref>). In eastern Canada, <italic><tp:taxon-name>Pachybrachis hepaticus hepaticus</tp:taxon-name></italic> occurs in southern Ontario from Lake Ontario to the Ottawa River Valley in Québec (<xref ref-type="fig" rid="F34">Map 5</xref>).</p></tp:treatment-sec><tp:treatment-sec sec-type="Material examined"><title>Material examined.</title><p>ONTARIO: Carleton Co., Jockevale, 4.VII.1934, W. J. Brown [1♂, CNC]; Ottawa, 24.VI.1995, [ex. field notes: “pinery forest preserve, on sand dunes…”], B. F. &amp; J. L. Carr [1♀, CNC]; Essex Co., Leamington, 3.VII.1931, W. J. Brown [1♀, CNC]; same data, except 17.VI.1940 [1♂, CNC]; Point Pelee, 24.VI.1931, W. J. Brown [1♂, CNC]; Haldimand-Norfolk Cos., Turkey Point, 24.VII.1984, sweeping in marshy area, L. LeSage [1♀, CNC]; Hasting Co., 10.VII.1938, Brimley [1♀, CNC]; Norfolk Co., Forestville, 15.VI.1931, W. J. Brown [1♂, CNC]; Parry Sound Dist., Scotia Junction, 28.VII.1934, H. W. Wenzel [1♂ 1♀, OSUC]; Prince Edward Co., 22.VI.1919, Brimley [1♀, CNC]; same data, except 28.VI.1921 [1♂, CNC]; same data, except 2.VIII.1925 [1♀, CNC]; Renfrew Co., Arnprior, 20.VII.1941, W. J. Brown [1♀, CNC]; Russell Co., Mer Bleue, 18.VI.1986, W. J. Brown [1♂, CNC]; same data, except 10.VII.1936 [1♀, CNC]; Toronto Co., Toronto, F. Knab [1♀, USNM]; same data, except 26.V.1896, R. J. Crew [1♀, ROM]. Unknown Co., East Ontario, 1885 [1♀, CNC].</p><p>QUÉBEC: Deux-Montagnes Co., La Trappe, 30.VI.1931, J. Ouellet [1♂, CEUM]; same data, except 27–29.VI.1933 [21♂ 15♀, CEUM]; same data, except <!--PageBreak-->23.VII.1933 [1♀, CEUM]; same data, except 28.VII.1934 [1♀, CEUM]; same data, except 20.VIII.1936 [1♂, CEUM]; same data, except 26.VIII.1946 [1♀, CEUM]; same data, except 7.VII.1949 [1♂, CEUM]; Gatineau Co., Alcove, 24.VIII.1936, W. J. Brown [1♀, CNC]; Gatineau Park, Meach Lake, 30.VII.1972, A. Davies [1♀, CNC]; Wakefield, 20.VII.1932, W. J. Brown [2♀, CNC]; Wright, 27.VI.1933, G. S. Walley [1♂, CNC]; Labelle Co., Nominingue, 29.VII.1931, J. Ouellet [3♀, CEUM]; same data, except 6–21.VII.1932 [20♂ 13♀, CEUM]; same data, except 4.VII.1933 [2♂ 1♀, CEUM]; same data, except 2.VII.1934 [1♂, CEUM]; same data, except 8.VII.1935 [1♂, CEUM]; same data, except 22.VII.1936 [2♀, MSUC]; same data, except 2.VIII.1936 [1♂, CEUM].</p></tp:treatment-sec><tp:treatment-sec sec-type="Host plants"><title>Host plants.</title><p>No plant association records were available from specimens examined. <italic><tp:taxon-name>Pachybrachis hepaticus hepaticus</tp:taxon-name></italic> may be a polyphagous species, considering the number of plant families listed in <xref ref-type="bibr" rid="B44">Clark et al. (2004)</xref>: <tp:taxon-name>Asteraceae</tp:taxon-name>, <tp:taxon-name>Euphorbiaceae</tp:taxon-name>, <tp:taxon-name>Fabaceae</tp:taxon-name>, <tp:taxon-name>Juncaceae</tp:taxon-name>, <tp:taxon-name>Salicaceae</tp:taxon-name>, and <tp:taxon-name>Tamaricaceae</tp:taxon-name>.</p></tp:treatment-sec><tp:treatment-sec sec-type="Comments"><title>Comments.</title><p>Of all the species here studied, the shortest antennae (<xref ref-type="fig" rid="F15">Habitus 5</xref>) and smallest eyes are found in <italic><tp:taxon-name>Pachybrachis hepaticus hepaticus</tp:taxon-name></italic>. Further investigation may require that a new genus is established for the eastern and western subspecies of <italic><tp:taxon-name>Pachybrachis hepaticus</tp:taxon-name></italic>. <xref ref-type="bibr" rid="B76">Fall (1915)</xref> cited specimens from Montréal, May 24 (Liebeck Coll.); Toronto (Crew); and Scotia Junction, July 27 (Wenzel), but these specimens could not be located and examined.</p></tp:treatment-sec><tp:treatment-sec><!--Section generated to contain objects referenced in tp:taxon-treatment.--><fig id="F15" position="float" orientation="portrait"><label>Habitus 5.</label><caption><p>Dorsal habitus of <italic><tp:taxon-name>Pachybrachis hepaticus hepaticus</tp:taxon-name></italic>. Scale bar, 1 mm.</p></caption><graphic xmlns:xlink="http://www.w3.org/1999/xlink" xlink:href="ZooKeys-332-095-g015.jpg" position="float" orientation="portrait" xlink:type="simple"/></fig><fig id="F34" position="float" orientation="portrait"><label>Map 5.</label><caption><p>The known distribution of <italic><tp:taxon-name>Pachybrachis hepaticus hepaticus</tp:taxon-name></italic> in eastern Canada. OL – Ontario Lake; OR – Ottawa River.</p></caption><graphic xmlns:xlink="http://www.w3.org/1999/xlink" xlink:href="ZooKeys-332-095-g034.jpg" position="float" orientation="portrait" xlink:type="simple"/></fig><fig id="F1" position="float" orientation="portrait"><label>Figure 1.</label><caption><p>Eyes: <bold>a</bold> close eyes, <italic><tp:taxon-name>Pachybrachis pectoralis</tp:taxon-name></italic> <bold>b</bold> normal eyes, <italic><tp:taxon-name>Pachybrachis peccans</tp:taxon-name></italic> <bold>c</bold> normal eyes and yellow face, male <italic><tp:taxon-name>Pachybrachis atomarius</tp:taxon-name></italic> <bold>d</bold> remote eyes, <italic><tp:taxon-name>Pachybrachis hepaticus</tp:taxon-name></italic>.</p></caption><graphic xmlns:xlink="http://www.w3.org/1999/xlink" xlink:href="ZooKeys-332-095-g001.jpg" position="float" orientation="portrait" xlink:type="simple"/></fig><fig id="F3" position="float" orientation="portrait"><label>Figure 3.</label><caption><p>Front femora: <bold>a</bold> not enlarged, <italic><tp:taxon-name>Pachybrachis hepaticus</tp:taxon-name></italic> <bold>b</bold> thickened, <italic><tp:taxon-name>Pachybrachis peccans</tp:taxon-name></italic>.</p></caption><graphic xmlns:xlink="http://www.w3.org/1999/xlink" xlink:href="ZooKeys-332-095-g003.jpg" position="float" orientation="portrait" xlink:type="simple"/></fig><fig id="F7" position="float" orientation="portrait"><label>Figure 7.</label><caption><p>Elytral punctures and coloration: <bold>a</bold> in rows in deep striae, <italic><tp:taxon-name>Pachybrachis luctuosus</tp:taxon-name></italic> <bold>b</bold> confused in basal half, in rows in apical half, <italic><tp:taxon-name>Pachybrachis calcaratus</tp:taxon-name></italic> <bold>c</bold> all confused, <italic><tp:taxon-name>Pachybrachis hepaticus</tp:taxon-name></italic> <bold>d</bold> confused and mottled, <italic><tp:taxon-name>Pachybrachis spumarius</tp:taxon-name></italic> <bold>e</bold> vittate with marginal vitta interrupted, <italic><tp:taxon-name>Pachybrachis bivattatus</tp:taxon-name></italic> <bold>f</bold> black, margined with yellow, <italic><tp:taxon-name>Pachybrachis nigriconis carbonarius</tp:taxon-name></italic> <bold>g</bold> entirely black, <italic><tp:taxon-name>Pachybrachis luridus</tp:taxon-name></italic>.</p></caption><graphic xmlns:xlink="http://www.w3.org/1999/xlink" xlink:href="ZooKeys-332-095-g007.jpg" position="float" orientation="portrait" xlink:type="simple"/></fig></tp:treatment-sec><ref-list><ref id="B167"><mixed-citation xmlns:xlink="http://www.w3.org/1999/xlink" xlink:type="simple"><person-group><name name-style="western"><surname>Riley</surname><given-names>EG</given-names></name><name name-style="western"><surname>Clark</surname><given-names>SM</given-names></name><name name-style="western"><surname>Seeno</surname><given-names>TN</given-names></name></person-group> (<year>2003</year>) <article-title>Catalog of the leaf beetles of America north of Mexico (Coleoptera: Megalopodidae, Orsodacnidae and Chrysomelidae, excluding Bruchinae).</article-title><source>Coleopterists Society</source>, Special Publication no. <volume>1</volume>, <lpage>290</lpage> pp.</mixed-citation></ref><ref id="B44"><mixed-citation xmlns:xlink="http://www.w3.org/1999/xlink" xlink:type="simple"><person-group><name name-style="western"><surname>Clark</surname><given-names>SM</given-names></name><name name-style="western"><surname>LeDoux</surname><given-names>DG</given-names></name><name name-style="western"><surname>Seeno</surname><given-names>TN</given-names></name><name name-style="western"><surname>Riley</surname><given-names>EG</given-names></name><name name-style="western"><surname>Gilbert</surname><given-names>AJ</given-names></name><name name-style="western"><surname>Sullivan</surname><given-names>JM</given-names></name></person-group> (<year>2004</year>) <article-title>Host plants of leaf beetle species occurring in the United States and Canada.</article-title><source>The Coleopterists Society, Special Publication No. 2</source>, <lpage>476</lpage> pp.</mixed-citation></ref><ref id="B76"><mixed-citation xmlns:xlink="http://www.w3.org/1999/xlink" xlink:type="simple"><person-group><name name-style="western"><surname>Fall</surname><given-names>HC</given-names></name></person-group> (<year>1915</year>) <article-title>A revision of the North American species of <italic>Pachybrachys</italic>.</article-title><source>Transactions of the American Entomological Society</source><volume>41</volume>: <fpage>291</fpage>-<lpage>486</lpage>.</mixed-citation></ref></ref-list></tp:taxon-treatment>
