# Supplementary material for: Pachybrachis (Coleoptera, Chrysomelidae, Cryptocephalinae) of Eastern Canada
Source: Zookeys. 2013 Sep 19;(332):95–175. doi: 10.3897/zookeys.332.4753 (PMC3804768; doi:10.3897/zookeys.332.4753)
Supplement: XML Treatment for Pachybrachis luctuosus [file zookeys.332.4753-treatment7.xml]

<!DOCTYPE tp:taxon-treatment
  PUBLIC "-//TaxonX//DTD Taxonomic Treatment Publishing DTD v0 20100105//EN" "tax-treatment-NSO.dtd">
<tp:taxon-treatment xmlns:tp="http://www.plazi.org/taxpub"><tp:treatment-meta><mixed-citation publication-type="journal"><person-group><name><surname>Barney</surname><given-names>Robert J.</given-names></name><name><surname>LeSage</surname><given-names>Laurent</given-names></name><name><surname>Savard</surname><given-names>Karine</given-names></name></person-group><article-title><italic>Pachybrachis</italic> (Coleoptera, Chrysomelidae, Cryptocephalinae) of Eastern Canada</article-title><source>Zookeys</source><day>19</day><month>9</month><year>2013</year><volume>2013</volume><issue>332</issue><fpage>95</fpage><lpage>175</lpage><pub-id pub-id-type="doi">10.3897/zookeys.332.4753</pub-id></mixed-citation></tp:treatment-meta><tp:nomenclature><tp:taxon-name>
                        <tp:taxon-name-part taxon-name-part-type="genus">Pachybrachis</tp:taxon-name-part>
                        <tp:taxon-name-part taxon-name-part-type="species">luctuosus</tp:taxon-name-part>
                        <object-id xmlns:xlink="http://www.w3.org/1999/xlink" xlink:type="simple">http://species-id.net/wiki/Pachybrachis_luctuosus</object-id>
                    </tp:taxon-name><tp:taxon-authority>Suffrian, 1858</tp:taxon-authority><xref ref-type="fig" rid="F16">Habitus 6</xref><xref ref-type="fig" rid="F35">; Map 6</xref><xref ref-type="fig" rid="F7">; Figures 7a</xref><xref ref-type="fig" rid="F10">, 10a</xref><tp:nomenclature-citation-list><tp:nomenclature-citation><tp:taxon-name>Pachybrachys luctuosus</tp:taxon-name><comment> Suffrian, 1858: 401.</comment></tp:nomenclature-citation></tp:nomenclature-citation-list></tp:nomenclature><tp:treatment-sec sec-type="Recognition"><title>Recognition.</title><p>Color black or piceous; ocular lines absent; pronotum and sides of elytra with few yellow marks; elytral punctures confused in scutellar area, in fairly regular rows in apical half; elytral striae deep and quite regular (<xref ref-type="fig" rid="F16">Habitus 6</xref>); aedeagus with terminal nodule and denticle forming small, 90o diamond shape (<xref ref-type="fig" rid="F10">Figure 10a</xref>); male size small: length 1.87 ± 0.10 mm, width 0.95 ± 0.11 mm.</p></tp:treatment-sec><tp:treatment-sec sec-type="Distribution"><title>Distribution.</title><p>A relatively rare Atlantic species distributed from Alabama to New York in the United States (<xref ref-type="bibr" rid="B167">Riley et al. 2003</xref>; Barney, unpublished data). The Parry Sound specimens in Ontario and those of the Île-du-Grand-Calumet in the Ottawa River are two small populations disjunct from the main Atlantic one (<xref ref-type="fig" rid="F35">Map 6</xref>).</p></tp:treatment-sec><tp:treatment-sec sec-type="Material examined"><title>Material examined.</title><p>ONTARIO: Hastings Co., 20.VI.1952, J. F. Brimley [1♂, CNC]; Parry Sound Dist., Hwy. 69, 12 km S Shawanaga, 13.VII.1995, B. F. &amp; J. L. Carr [1♂, CNC]. Leeds Co., 7.VIII.1950, ex. pine, J. F. Brimley [3♂ 12♀, CNC].</p><p>QUÉBEC: Pontiac Co., L’Île-du-Grand-Calumet, 3.VIII.1985, on <italic><tp:taxon-name>Pinus resinosa</tp:taxon-name></italic> Ait., Larochelle &amp; Larivière [1♂ 1♀, CNC]; Luskville, 4.VII.1985, on <italic><tp:taxon-name>Quercus rubra</tp:taxon-name></italic> L., Larochelle &amp; Larivière [1♂, CNC].</p><!--PageBreak--></tp:treatment-sec><tp:treatment-sec sec-type="Host plants"><title>Host plants.</title><p>A large series was taken on pine in Leeds Co., ON. <italic><tp:taxon-name>Pachybrachis luctuosus</tp:taxon-name></italic> was first reported from <italic><tp:taxon-name>Pinus virgiana</tp:taxon-name></italic> P. Mill. in Alabama (<xref ref-type="bibr" rid="B6">Balsbaugh and Hays 1972</xref>). This record was extended to the northeastern states by <xref ref-type="bibr" rid="B187">Wilcox (1979)</xref>, and assumed to be valid as well in West Virginia (<xref ref-type="bibr" rid="B43">Clark 2000</xref>). Specimens from Larochelle &amp; Larivière had label notations reporting collections from <italic><tp:taxon-name>Pinus resinosa</tp:taxon-name></italic> Ait. and <italic><tp:taxon-name>Quercus rubra</tp:taxon-name></italic> L.</p></tp:treatment-sec><tp:treatment-sec sec-type="Comments"><title>Comments.</title><p><italic><tp:taxon-name>Pachybrachis luctuosus</tp:taxon-name></italic> is another of Fall’s (1915) Group C species that have “great variation in the degree of (elytral) maculation.” Fall commented that he would not be surprised if <italic><tp:taxon-name>Pachybrachis carolinensis</tp:taxon-name></italic> Fallwas a paler form of <italic><tp:taxon-name>Pachybrachis luctuosus</tp:taxon-name></italic>. Our comparison of aedeagi of specimens identified by Fall as either <italic><tp:taxon-name>Pachybrachis luctuosus</tp:taxon-name></italic> or <italic><tp:taxon-name>Pachybrachis carolinensis</tp:taxon-name></italic> revealed the same, distinctive form – the subplanar surface with one median subapical denticle. <italic><tp:taxon-name>Pachybrachis carolinensis</tp:taxon-name></italic> appears to be a larger, more yellow variation, but more work needs to be done. <italic><tp:taxon-name>Pachybrachis luctuosus</tp:taxon-name></italic> is reported for the first time in Canada, and therefore, is also a first record for ON and QC.</p></tp:treatment-sec><tp:treatment-sec><!--Section generated to contain objects referenced in tp:taxon-treatment.--><fig id="F16" position="float" orientation="portrait"><label>Habitus 6.</label><caption><p>Dorsal habitus of <italic><tp:taxon-name>Pachybrachis luctuosus</tp:taxon-name></italic>. Scale bar, 1 mm.</p></caption><graphic xmlns:xlink="http://www.w3.org/1999/xlink" xlink:href="ZooKeys-332-095-g016.jpg" position="float" orientation="portrait" xlink:type="simple"/></fig><fig id="F35" position="float" orientation="portrait"><label>Map 6.</label><caption><p>The known distribution of <italic><tp:taxon-name>Pachybrachis luctuosus</tp:taxon-name></italic> in eastern Canada. IR – Île-du-Grand-Calumet in Ottawa River.</p></caption><graphic xmlns:xlink="http://www.w3.org/1999/xlink" xlink:href="ZooKeys-332-095-g035.jpg" position="float" orientation="portrait" xlink:type="simple"/></fig><fig id="F7" position="float" orientation="portrait"><label>Figure 7.</label><caption><p>Elytral punctures and coloration: <bold>a</bold> in rows in deep striae, <italic><tp:taxon-name>Pachybrachis luctuosus</tp:taxon-name></italic> <bold>b</bold> confused in basal half, in rows in apical half, <italic><tp:taxon-name>Pachybrachis calcaratus</tp:taxon-name></italic> <bold>c</bold> all confused, <italic><tp:taxon-name>Pachybrachis hepaticus</tp:taxon-name></italic> <bold>d</bold> confused and mottled, <italic><tp:taxon-name>Pachybrachis spumarius</tp:taxon-name></italic> <bold>e</bold> vittate with marginal vitta interrupted, <italic><tp:taxon-name>Pachybrachis bivattatus</tp:taxon-name></italic> <bold>f</bold> black, margined with yellow, <italic><tp:taxon-name>Pachybrachis nigriconis carbonarius</tp:taxon-name></italic> <bold>g</bold> entirely black, <italic><tp:taxon-name>Pachybrachis luridus</tp:taxon-name></italic>.</p></caption><graphic xmlns:xlink="http://www.w3.org/1999/xlink" xlink:href="ZooKeys-332-095-g007.jpg" position="float" orientation="portrait" xlink:type="simple"/></fig><fig id="F10" position="float" orientation="portrait"><label>Figure 10.</label><caption><p>Aedeagus: <bold>a</bold> lateral view, <italic><tp:taxon-name>Pachybrachis luctuosus</tp:taxon-name></italic> <bold>b</bold> lateral view, <italic><tp:taxon-name>Pachybrachis spumarius</tp:taxon-name></italic> <bold>c</bold> apex, dorsal view, <italic><tp:taxon-name>Pachybrachis spumarius</tp:taxon-name></italic>.</p></caption><graphic xmlns:xlink="http://www.w3.org/1999/xlink" xlink:href="ZooKeys-332-095-g010.jpg" position="float" orientation="portrait" xlink:type="simple"/></fig></tp:treatment-sec><ref-list><ref id="B167"><mixed-citation xmlns:xlink="http://www.w3.org/1999/xlink" xlink:type="simple"><person-group><name name-style="western"><surname>Riley</surname><given-names>EG</given-names></name><name name-style="western"><surname>Clark</surname><given-names>SM</given-names></name><name name-style="western"><surname>Seeno</surname><given-names>TN</given-names></name></person-group> (<year>2003</year>) <article-title>Catalog of the leaf beetles of America north of Mexico (Coleoptera: Megalopodidae, Orsodacnidae and Chrysomelidae, excluding Bruchinae).</article-title><source>Coleopterists Society</source>, Special Publication no. <volume>1</volume>, <lpage>290</lpage> pp.</mixed-citation></ref><ref id="B6"><mixed-citation xmlns:xlink="http://www.w3.org/1999/xlink" xlink:type="simple"><person-group><name name-style="western"><surname>Balsbaugh</surname><given-names>EU</given-names></name><name name-style="western"><surname>Hays</surname><given-names>KL</given-names></name></person-group> (<year>1972</year>) <article-title>The leaf beetles of Alabama (Coleoptera: Chrysomelidae).</article-title><source>Auburn University Agricultural Experiment Station Bulletin</source><volume>441</volume>: <fpage>1</fpage>-<lpage>223</lpage>.</mixed-citation></ref><ref id="B187"><mixed-citation xmlns:xlink="http://www.w3.org/1999/xlink" xlink:type="simple"><person-group><name name-style="western"><surname>Wilcox</surname><given-names>JA</given-names></name></person-group> (<year>1979</year>) <source>Leaf beetle host plants in Northeastern North America (Coleoptera: Chrysomelidae).</source><publisher-name>North American Beetle Fauna Project. World Natural History Publications, Kinderhook</publisher-name>, <publisher-loc>New York</publisher-loc>, <lpage>30</lpage> pp.</mixed-citation></ref><ref id="B43"><mixed-citation xmlns:xlink="http://www.w3.org/1999/xlink" xlink:type="simple"><person-group><name name-style="western"><surname>Clark</surname><given-names>SM</given-names></name></person-group> (<year>2000</year>) <article-title>An annotated list of the leaf beetles of West Virginia (Coleoptera: Orsodacnidae, Megalopodidae, Chrysomelidae exclusive of Bruchinae).</article-title><source>Occasional Publications of the West Virginia Department of Agriculture</source><volume>1</volume>: <fpage>1</fpage>-<lpage>93</lpage>.</mixed-citation></ref></ref-list></tp:taxon-treatment>
