# Supplementary material for: Pachybrachis (Coleoptera, Chrysomelidae, Cryptocephalinae) of Eastern Canada
Source: Zookeys. 2013 Sep 19;(332):95–175. doi: 10.3897/zookeys.332.4753 (PMC3804768; doi:10.3897/zookeys.332.4753)
Supplement: XML Treatment for Pachybrachis luridus [file zookeys.332.4753-treatment8.xml]

<!DOCTYPE tp:taxon-treatment
  PUBLIC "-//TaxonX//DTD Taxonomic Treatment Publishing DTD v0 20100105//EN" "tax-treatment-NSO.dtd">
<tp:taxon-treatment xmlns:tp="http://www.plazi.org/taxpub"><tp:treatment-meta><mixed-citation publication-type="journal"><person-group><name><surname>Barney</surname><given-names>Robert J.</given-names></name><name><surname>LeSage</surname><given-names>Laurent</given-names></name><name><surname>Savard</surname><given-names>Karine</given-names></name></person-group><article-title><italic>Pachybrachis</italic> (Coleoptera, Chrysomelidae, Cryptocephalinae) of Eastern Canada</article-title><source>Zookeys</source><day>19</day><month>9</month><year>2013</year><volume>2013</volume><issue>332</issue><fpage>95</fpage><lpage>175</lpage><pub-id pub-id-type="doi">10.3897/zookeys.332.4753</pub-id></mixed-citation></tp:treatment-meta><tp:nomenclature><tp:taxon-name>
                        <tp:taxon-name-part taxon-name-part-type="genus">Pachybrachis</tp:taxon-name-part>
                        <tp:taxon-name-part taxon-name-part-type="species">luridus</tp:taxon-name-part>
                        <object-id xmlns:xlink="http://www.w3.org/1999/xlink" xlink:type="simple">http://species-id.net/wiki/Pachybrachis_luridus</object-id>
                    </tp:taxon-name><tp:taxon-authority>(Fabricius, 1798)</tp:taxon-authority><xref ref-type="fig" rid="F17">Habitus 7</xref><xref ref-type="fig" rid="F36">; Map 7</xref><xref ref-type="fig" rid="F7">; Figure 7g</xref><tp:nomenclature-citation-list><tp:nomenclature-citation><tp:taxon-name>Cryptocephalus luridus</tp:taxon-name><comment> Fabricius, 1798: 109.</comment></tp:nomenclature-citation><tp:nomenclature-citation><tp:taxon-name>Cryptocephalus femoratus</tp:taxon-name><comment> Say, 1824: 439.</comment></tp:nomenclature-citation><tp:nomenclature-citation><tp:taxon-name>Cryptocephalus aesculi</tp:taxon-name><comment> F. E. Melsheimer, 1847: 171.</comment></tp:nomenclature-citation><tp:nomenclature-citation><tp:taxon-name>Pachybrachys moerens</tp:taxon-name><comment> Stål, 1857: 63.</comment></tp:nomenclature-citation><tp:nomenclature-citation><tp:taxon-name>Pachybrachys luridus</tp:taxon-name><comment> var. <italic><tp:taxon-name>Pachybrachis nigrinus</tp:taxon-name></italic> Blatchley, 1910: 1130.</comment></tp:nomenclature-citation><tp:nomenclature-citation><tp:taxon-name>Pachybrachys luridus</tp:taxon-name><comment> var. <italic><tp:taxon-name>Pachybrachis festivus</tp:taxon-name></italic> Fall, 1915: 470.</comment></tp:nomenclature-citation></tp:nomenclature-citation-list></tp:nomenclature><tp:treatment-sec sec-type="Recognition"><title>Recognition.</title><p>Body dull black, densely, coarsely punctured; pronotum black with anterior median line and sides red or reddish yellow, varying to almost entirely red; elytra mottled with yellow, especially toward sides, varying to entirely yellow to entirely black (<xref ref-type="fig" rid="F17">Habitus 7</xref>); front claws of male much enlarged (as in <xref ref-type="fig" rid="F4">Figure 4a</xref>); male size medium: length 2.65 ± 0.23 mm, width 1.45 ± 0.12 mm.</p></tp:treatment-sec><tp:treatment-sec sec-type="Distribution"><title>Distribution.</title><p>Occuring in the eastern half of the United States (<xref ref-type="bibr" rid="B167">Riley et al. 2003</xref>) to the Rocky Mountains, but in Canada restricted to the Carolinian Life Zone of southern Ontario (<xref ref-type="fig" rid="F36">Map 7</xref>).</p></tp:treatment-sec><tp:treatment-sec sec-type="Material examined"><title>Material examined.</title><p>ONTARIO: Essex Co., Ojibway, 9.VI.1943, S. D. Hicks [1♀, CNC]; Lambton Co., Grand Bend, 20.VII.1930, G. E. Shewell [1♀, CNC]; Simcoe Co., 19.VI.1939, G. S. Walley [1♀, CNC]; Toronto Co., Toronto, 26.VI.1896, C. T. Hills [2♂ 2♀, LEM]; same data, except 15–30.VI.1927, L. J. Milne [1♀, UNHC]; same data, except F. Knab [29♂ 20♀, USNM]; Toronto, High Park, 4.VI.1897 [3♂ 2♀, ROM]; Unknown Co., Black Creek, 14.VI.1897 [1♀, ROM]; Springfield [2♀, ROM]; Can., G. M. Greene [1♂, USNM].</p></tp:treatment-sec><tp:treatment-sec sec-type="Host plants"><title>Host plants.</title><p>No plant association records were available from Canadian specimens. In the United States, the false indigos (<!--PageBreak--><italic><tp:taxon-name>Baptisia leucantha</tp:taxon-name></italic> T. &amp; G., <italic><tp:taxon-name>Baptisia tinctoria</tp:taxon-name></italic> (L.) R. Br.) (<tp:taxon-name>Fabaceae</tp:taxon-name>) were the associations most often cited by authors (<xref ref-type="bibr" rid="B82">Frost 1945</xref>, details in <xref ref-type="bibr" rid="B44">Clark et al. 2004</xref>). However, these plants are not present in Québec (<xref ref-type="bibr" rid="B134">Marie-Victorin 1995</xref>), and extremely rare in southern Ontario (<xref ref-type="bibr" rid="B174">Scoggan 1978</xref>). <xref ref-type="bibr" rid="B11">Barney et al. (2011)</xref> stated that recently collected specimens in Kentucky were probably from oak (<italic><tp:taxon-name>Quercus</tp:taxon-name></italic> spp., <tp:taxon-name>Fagaceae</tp:taxon-name>).</p></tp:treatment-sec><tp:treatment-sec sec-type="Comments"><title>Comments.</title><p><xref ref-type="bibr" rid="B76">Fall (1915)</xref> observed specimens from Ontario: Toronto (Wickham). However, no specimens of <italic><tp:taxon-name>Pachybrachis luridus</tp:taxon-name></italic> have been collected from the province in the last 68 years, and one of its potential hosts (<italic><tp:taxon-name>Baptisia</tp:taxon-name></italic> spp.) were always extremely rare in southern Ontario (<xref ref-type="bibr" rid="B174">Scoggan 1978</xref>). Consequently, <italic><tp:taxon-name>Pachybrachis luridus</tp:taxon-name></italic> is likely extirpated from the eastern Canadian fauna.</p></tp:treatment-sec><tp:treatment-sec><!--Section generated to contain objects referenced in tp:taxon-treatment.--><fig id="F17" position="float" orientation="portrait"><label>Habitus 7.</label><caption><p>Dorsal habitus of <italic><tp:taxon-name>Pachybrachis luridus</tp:taxon-name></italic>. Scale bar, 1 mm.</p></caption><graphic xmlns:xlink="http://www.w3.org/1999/xlink" xlink:href="ZooKeys-332-095-g017.jpg" position="float" orientation="portrait" xlink:type="simple"/></fig><fig id="F36" position="float" orientation="portrait"><label>Map 7.</label><caption><p>The known distribution of <italic><tp:taxon-name>Pachybrachis luridus</tp:taxon-name></italic> in eastern Canada. Carolinian Zone in dark beige.</p></caption><graphic xmlns:xlink="http://www.w3.org/1999/xlink" xlink:href="ZooKeys-332-095-g036.jpg" position="float" orientation="portrait" xlink:type="simple"/></fig><fig id="F7" position="float" orientation="portrait"><label>Figure 7.</label><caption><p>Elytral punctures and coloration: <bold>a</bold> in rows in deep striae, <italic><tp:taxon-name>Pachybrachis luctuosus</tp:taxon-name></italic> <bold>b</bold> confused in basal half, in rows in apical half, <italic><tp:taxon-name>Pachybrachis calcaratus</tp:taxon-name></italic> <bold>c</bold> all confused, <italic><tp:taxon-name>Pachybrachis hepaticus</tp:taxon-name></italic> <bold>d</bold> confused and mottled, <italic><tp:taxon-name>Pachybrachis spumarius</tp:taxon-name></italic> <bold>e</bold> vittate with marginal vitta interrupted, <italic><tp:taxon-name>Pachybrachis bivattatus</tp:taxon-name></italic> <bold>f</bold> black, margined with yellow, <italic><tp:taxon-name>Pachybrachis nigriconis carbonarius</tp:taxon-name></italic> <bold>g</bold> entirely black, <italic><tp:taxon-name>Pachybrachis luridus</tp:taxon-name></italic>.</p></caption><graphic xmlns:xlink="http://www.w3.org/1999/xlink" xlink:href="ZooKeys-332-095-g007.jpg" position="float" orientation="portrait" xlink:type="simple"/></fig><fig id="F4" position="float" orientation="portrait"><label>Figure 4.</label><caption><p>Claws: <bold>a, b</bold> front claws enlarged <bold>c, d</bold> normal.</p></caption><graphic xmlns:xlink="http://www.w3.org/1999/xlink" xlink:href="ZooKeys-332-095-g004.jpg" position="float" orientation="portrait" xlink:type="simple"/></fig></tp:treatment-sec><ref-list><ref id="B167"><mixed-citation xmlns:xlink="http://www.w3.org/1999/xlink" xlink:type="simple"><person-group><name name-style="western"><surname>Riley</surname><given-names>EG</given-names></name><name name-style="western"><surname>Clark</surname><given-names>SM</given-names></name><name name-style="western"><surname>Seeno</surname><given-names>TN</given-names></name></person-group> (<year>2003</year>) <article-title>Catalog of the leaf beetles of America north of Mexico (Coleoptera: Megalopodidae, Orsodacnidae and Chrysomelidae, excluding Bruchinae).</article-title><source>Coleopterists Society</source>, Special Publication no. <volume>1</volume>, <lpage>290</lpage> pp.</mixed-citation></ref><ref id="B82"><mixed-citation xmlns:xlink="http://www.w3.org/1999/xlink" xlink:type="simple"><person-group><name name-style="western"><surname>Frost</surname><given-names>SW</given-names></name></person-group> (<year>1945</year>) <article-title>Insects feeding or breeding on indigo, <italic>Baptisia</italic>.</article-title><source>Journal of the New York Entomological Society</source><volume>53</volume>(<issue>3</issue>): <fpage>219</fpage>-<lpage>225</lpage>.</mixed-citation></ref><ref id="B44"><mixed-citation xmlns:xlink="http://www.w3.org/1999/xlink" xlink:type="simple"><person-group><name name-style="western"><surname>Clark</surname><given-names>SM</given-names></name><name name-style="western"><surname>LeDoux</surname><given-names>DG</given-names></name><name name-style="western"><surname>Seeno</surname><given-names>TN</given-names></name><name name-style="western"><surname>Riley</surname><given-names>EG</given-names></name><name name-style="western"><surname>Gilbert</surname><given-names>AJ</given-names></name><name name-style="western"><surname>Sullivan</surname><given-names>JM</given-names></name></person-group> (<year>2004</year>) <article-title>Host plants of leaf beetle species occurring in the United States and Canada.</article-title><source>The Coleopterists Society, Special Publication No. 2</source>, <lpage>476</lpage> pp.</mixed-citation></ref><ref id="B134"><mixed-citation xmlns:xlink="http://www.w3.org/1999/xlink" xlink:type="simple"><person-group><name name-style="western"><surname>Marie-Victorin</surname><given-names>[Frère]</given-names></name></person-group> (<year>1995</year>) <source>Flore laurentienne, troisième édition mise à jour et annotée par L.</source><publisher-name>Brouillet, I. Goulet. Les Presses de l’Université de Montréal</publisher-name>, <publisher-loc>Montréal</publisher-loc>, <lpage>1083</lpage> pp.</mixed-citation></ref><ref id="B174"><mixed-citation xmlns:xlink="http://www.w3.org/1999/xlink" xlink:type="simple"><person-group><name name-style="western"><surname>Scoggan</surname><given-names>HJ</given-names></name></person-group> (<year>1978</year>) <article-title>The flora of Canada: part 3. Dicotyledoneae (Sauraceae to Violaceae).</article-title><publisher-name>National Museum of Natural Sciences, National Museum of Canada</publisher-name>, <publisher-loc>Ottawa</publisher-loc>, <fpage>547</fpage>–<lpage>1115</lpage>.</mixed-citation></ref><ref id="B11"><mixed-citation xmlns:xlink="http://www.w3.org/1999/xlink" xlink:type="simple"><person-group><name name-style="western"><surname>Barney</surname><given-names>RJ</given-names></name><name name-style="western"><surname>Hall</surname><given-names>SL</given-names></name></person-group> (<year>2011</year>) <article-title>New host plant records for selected Cryptocephaline leaf beetles (Coleoptera: Chrysomelidae) in Kentucky.</article-title><source>The Coleopterists Bulletin</source><volume>65</volume>(<issue>1</issue>): <fpage>15</fpage>-<lpage>19</lpage>. doi: <ext-link ext-link-type="uri" xlink:href="http://dx.doi.org/10.1649/0010-065X-65.1.15" xlink:type="simple">10.1649/0010-065X-65.1.15</ext-link></mixed-citation></ref><ref id="B76"><mixed-citation xmlns:xlink="http://www.w3.org/1999/xlink" xlink:type="simple"><person-group><name name-style="western"><surname>Fall</surname><given-names>HC</given-names></name></person-group> (<year>1915</year>) <article-title>A revision of the North American species of <italic>Pachybrachys</italic>.</article-title><source>Transactions of the American Entomological Society</source><volume>41</volume>: <fpage>291</fpage>-<lpage>486</lpage>.</mixed-citation></ref></ref-list></tp:taxon-treatment>
