# Supplementary material for: Pachybrachis (Coleoptera, Chrysomelidae, Cryptocephalinae) of Eastern Canada
Source: Zookeys. 2013 Sep 19;(332):95–175. doi: 10.3897/zookeys.332.4753 (PMC3804768; doi:10.3897/zookeys.332.4753)
Supplement: XML Treatment for Pachybrachis m-nigrum [file zookeys.332.4753-treatment9.xml]

<!DOCTYPE tp:taxon-treatment
  PUBLIC "-//TaxonX//DTD Taxonomic Treatment Publishing DTD v0 20100105//EN" "tax-treatment-NSO.dtd">
<tp:taxon-treatment xmlns:tp="http://www.plazi.org/taxpub"><tp:treatment-meta><mixed-citation publication-type="journal"><person-group><name><surname>Barney</surname><given-names>Robert J.</given-names></name><name><surname>LeSage</surname><given-names>Laurent</given-names></name><name><surname>Savard</surname><given-names>Karine</given-names></name></person-group><article-title><italic>Pachybrachis</italic> (Coleoptera, Chrysomelidae, Cryptocephalinae) of Eastern Canada</article-title><source>Zookeys</source><day>19</day><month>9</month><year>2013</year><volume>2013</volume><issue>332</issue><fpage>95</fpage><lpage>175</lpage><pub-id pub-id-type="doi">10.3897/zookeys.332.4753</pub-id></mixed-citation></tp:treatment-meta><tp:nomenclature><tp:taxon-name>
                        <tp:taxon-name-part taxon-name-part-type="genus">Pachybrachis</tp:taxon-name-part>
                        <tp:taxon-name-part taxon-name-part-type="species">m-nigrum</tp:taxon-name-part>
                        <object-id xmlns:xlink="http://www.w3.org/1999/xlink" xlink:type="simple">http://species-id.net/wiki/Pachybrachis_m-nigrum</object-id>
                    </tp:taxon-name><tp:taxon-authority>(F. E. Melsheimer, 1847)</tp:taxon-authority><xref ref-type="fig" rid="F18">Habitus 8</xref><xref ref-type="fig" rid="F37">; Map 8</xref><xref ref-type="fig" rid="F6">; Figure 6c</xref><tp:nomenclature-citation-list><tp:nomenclature-citation><tp:taxon-name>Cryptocephalus m-nigrum</tp:taxon-name><comment> F. E. Melsheimer, 1847: 170.</comment></tp:nomenclature-citation><tp:nomenclature-citation><tp:taxon-name>Pachybrachys intricatus</tp:taxon-name><comment> Suffrian, 1852: 180.</comment></tp:nomenclature-citation></tp:nomenclature-citation-list></tp:nomenclature><tp:treatment-sec sec-type="Recognition"><title>Recognition.</title><p>Pronotum usually with thick, black, M-shaped marking; elytra yellow with variable black markings, but these usually leaving basal, lateral and sutural margins yellow, in addition to a basal and median yellow spots on each elytron (<xref ref-type="fig" rid="F18">Habitus 8</xref>); male size medium: length 2.59 ± 0.11 mm, width 1.42 ± 0.07 mm.</p></tp:treatment-sec><tp:treatment-sec sec-type="Distribution"><title>Distribution.</title><p>A typical eastern species distributed in the eastern half of the United States (<xref ref-type="bibr" rid="B167">Riley et al. 2003</xref>). Its presence in the south of the eastern Townships, in Québec, corresponds to the northernmost limit of this species (<xref ref-type="fig" rid="F37">Map 8</xref>).</p></tp:treatment-sec><tp:treatment-sec sec-type="Material examined"><title>Material examined.</title><p>NEW BRUNSWICK: York Co., 15 km W of Tracy, off Rt 645, <named-content xmlns:xlink="http://www.w3.org/1999/xlink" content-type="dwc:verbatimCoordinates" xlink:type="simple">45.6837°N, 65.8809°W</named-content>, 22.vii.2007, red pine forest, sweeping foliage of <italic><tp:taxon-name>Comptonia peregrina</tp:taxon-name></italic>, R. P. Webster [1?, RWIC].</p><p>QUÉBEC: Châteauguay Co., Ormstown, 12.VII.1977, sweeping, E. J. Kiteley [1♀, CNC]; same data, except 30.VII.1978 [1♂, CNC]; Huntingdon Co., Covey Hill, 30.VI.1927, G. S. Walley [1♀, CNC]; same data, except 1.VII.1927, W. J. Brown [1♀, CNC].</p></tp:treatment-sec><tp:treatment-sec sec-type="Host plants"><title>Host plants.</title><p>An old record by <xref ref-type="bibr" rid="B172">Schwarz (1890)</xref> concerned <italic><tp:taxon-name>Toxicodendron radicans</tp:taxon-name></italic> (L.) Kuntze) (<tp:taxon-name>Anachardiaceae</tp:taxon-name>), but this was probably based on misidentified specimens of <italic><tp:taxon-name>Pachybrachis tridens</tp:taxon-name></italic>. <xref ref-type="bibr" rid="B44">Clark et al. (2004)</xref> reviewed the literature. More recently, Webster swept it from <italic><tp:taxon-name>Comptonia peregrina</tp:taxon-name></italic> (<tp:taxon-name>Myricaceae</tp:taxon-name>) (<xref ref-type="bibr" rid="B181">Webster et al. 2012</xref>). Recent surveying in Kentucky barrens/prairies by <xref ref-type="bibr" rid="B11">Barney et al. (2011)</xref> cited <italic><tp:taxon-name>Pachybrachis m-nigrum</tp:taxon-name></italic> collected from and found to feed on St. John’s-wort, <italic><tp:taxon-name>Hypericum dolabriforme</tp:taxon-name></italic> Vent. (<tp:taxon-name>Clusiaceae</tp:taxon-name>) (<xref ref-type="bibr" rid="B11">Barney and Hall (2011)</xref>).</p></tp:treatment-sec><tp:treatment-sec sec-type="Comments"><title>Comments.</title><p>Based upon external morphlogy, these specimens appear to be <italic><tp:taxon-name>Pachybrachis m-nigrum</tp:taxon-name></italic>. However, extensive dissections of material from across the eastern half of the US reveal an externally similar species, but with a distinctly different aedeagus, from the midwestern states (Barney, unpublished data).</p><!--PageBreak--></tp:treatment-sec><tp:treatment-sec><!--Section generated to contain objects referenced in tp:taxon-treatment.--><fig id="F18" position="float" orientation="portrait"><label>Habitus 8.</label><caption><p>Dorsal habitus of <italic><tp:taxon-name>Pachybrachis m-nigrum</tp:taxon-name></italic>. Scale bar, 1 mm.</p></caption><graphic xmlns:xlink="http://www.w3.org/1999/xlink" xlink:href="ZooKeys-332-095-g018.jpg" position="float" orientation="portrait" xlink:type="simple"/></fig><fig id="F37" position="float" orientation="portrait"><label>Map 8.</label><caption><p>The known distribution of <italic><tp:taxon-name>Pachybrachis m-nigrum</tp:taxon-name></italic> in eastern Canada. CL – Champlain Lake; SLR – St. Lawrence River.</p></caption><graphic xmlns:xlink="http://www.w3.org/1999/xlink" xlink:href="ZooKeys-332-095-g037.jpg" position="float" orientation="portrait" xlink:type="simple"/></fig><fig id="F6" position="float" orientation="portrait"><label>Figure 6.</label><caption><p>Pronotum: <bold>a</bold> reddish, with close-up of marginal bead, <italic><tp:taxon-name>Pachybrachis bivittatus</tp:taxon-name></italic> <bold>b</bold> mottled, <italic><tp:taxon-name>Pachybrachis spumarius</tp:taxon-name></italic> <bold>c</bold> with black M-mark, <italic><tp:taxon-name>Pachybrachis m-nigrum</tp:taxon-name></italic> <bold>d</bold> almost black, <italic><tp:taxon-name>Pachybrachis nigricornis carbonarius</tp:taxon-name></italic>.</p></caption><graphic xmlns:xlink="http://www.w3.org/1999/xlink" xlink:href="ZooKeys-332-095-g006.jpg" position="float" orientation="portrait" xlink:type="simple"/></fig></tp:treatment-sec><ref-list><ref id="B167"><mixed-citation xmlns:xlink="http://www.w3.org/1999/xlink" xlink:type="simple"><person-group><name name-style="western"><surname>Riley</surname><given-names>EG</given-names></name><name name-style="western"><surname>Clark</surname><given-names>SM</given-names></name><name name-style="western"><surname>Seeno</surname><given-names>TN</given-names></name></person-group> (<year>2003</year>) <article-title>Catalog of the leaf beetles of America north of Mexico (Coleoptera: Megalopodidae, Orsodacnidae and Chrysomelidae, excluding Bruchinae).</article-title><source>Coleopterists Society</source>, Special Publication no. <volume>1</volume>, <lpage>290</lpage> pp.</mixed-citation></ref><ref id="B172"><mixed-citation xmlns:xlink="http://www.w3.org/1999/xlink" xlink:type="simple"><person-group><name name-style="western"><surname>Schwarz</surname><given-names>EA</given-names></name></person-group> (<year>1890</year>) <article-title>Food-plants and food-habits of some North American Coleoptera.</article-title><source>Proceedings of the Entomological Society of Washington</source><volume>1</volume>: <fpage>231</fpage>-<lpage>233</lpage>.</mixed-citation></ref><ref id="B44"><mixed-citation xmlns:xlink="http://www.w3.org/1999/xlink" xlink:type="simple"><person-group><name name-style="western"><surname>Clark</surname><given-names>SM</given-names></name><name name-style="western"><surname>LeDoux</surname><given-names>DG</given-names></name><name name-style="western"><surname>Seeno</surname><given-names>TN</given-names></name><name name-style="western"><surname>Riley</surname><given-names>EG</given-names></name><name name-style="western"><surname>Gilbert</surname><given-names>AJ</given-names></name><name name-style="western"><surname>Sullivan</surname><given-names>JM</given-names></name></person-group> (<year>2004</year>) <article-title>Host plants of leaf beetle species occurring in the United States and Canada.</article-title><source>The Coleopterists Society, Special Publication No. 2</source>, <lpage>476</lpage> pp.</mixed-citation></ref><ref id="B181"><mixed-citation xmlns:xlink="http://www.w3.org/1999/xlink" xlink:type="simple"><person-group><name name-style="western"><surname>Webster</surname><given-names>RP</given-names></name><name name-style="western"><surname>LeSage</surname><given-names>L</given-names></name><name name-style="western"><surname>DeMerchant</surname><given-names>I</given-names></name></person-group> (<year>2012</year>) <article-title>New Coleoptera records from New Brunswick, Canada: Megalopodidae and Chrysomelidae.</article-title><source>ZooKeys</source><volume>179</volume>: <fpage>321</fpage>-<lpage>348</lpage>.</mixed-citation></ref><ref id="B11"><mixed-citation xmlns:xlink="http://www.w3.org/1999/xlink" xlink:type="simple"><person-group><name name-style="western"><surname>Barney</surname><given-names>RJ</given-names></name><name name-style="western"><surname>Hall</surname><given-names>SL</given-names></name></person-group> (<year>2011</year>) <article-title>New host plant records for selected Cryptocephaline leaf beetles (Coleoptera: Chrysomelidae) in Kentucky.</article-title><source>The Coleopterists Bulletin</source><volume>65</volume>(<issue>1</issue>): <fpage>15</fpage>-<lpage>19</lpage>. doi: <ext-link ext-link-type="uri" xlink:href="http://dx.doi.org/10.1649/0010-065X-65.1.15" xlink:type="simple">10.1649/0010-065X-65.1.15</ext-link></mixed-citation></ref></ref-list></tp:taxon-treatment>
