# Supplementary material for: Pachybrachis (Coleoptera, Chrysomelidae, Cryptocephalinae) of Eastern Canada
Source: Zookeys. 2013 Sep 19;(332):95–175. doi: 10.3897/zookeys.332.4753 (PMC3804768; doi:10.3897/zookeys.332.4753)
Supplement: XML Treatment for Pachybrachis nigricornis [file zookeys.332.4753-treatment10.xml]

<!DOCTYPE tp:taxon-treatment
  PUBLIC "-//TaxonX//DTD Taxonomic Treatment Publishing DTD v0 20100105//EN" "tax-treatment-NSO.dtd">
<tp:taxon-treatment xmlns:tp="http://www.plazi.org/taxpub"><tp:treatment-meta><mixed-citation publication-type="journal"><person-group><name><surname>Barney</surname><given-names>Robert J.</given-names></name><name><surname>LeSage</surname><given-names>Laurent</given-names></name><name><surname>Savard</surname><given-names>Karine</given-names></name></person-group><article-title><italic>Pachybrachis</italic> (Coleoptera, Chrysomelidae, Cryptocephalinae) of Eastern Canada</article-title><source>Zookeys</source><day>19</day><month>9</month><year>2013</year><volume>2013</volume><issue>332</issue><fpage>95</fpage><lpage>175</lpage><pub-id pub-id-type="doi">10.3897/zookeys.332.4753</pub-id></mixed-citation></tp:treatment-meta><tp:nomenclature><tp:taxon-name>
                        <tp:taxon-name-part taxon-name-part-type="genus">Pachybrachis</tp:taxon-name-part>
                        <tp:taxon-name-part taxon-name-part-type="species">nigricornis</tp:taxon-name-part>
                        <object-id xmlns:xlink="http://www.w3.org/1999/xlink" xlink:type="simple">http://species-id.net/wiki/Pachybrachis_nigricornis</object-id>
                    </tp:taxon-name><tp:taxon-authority>(Say, 1824)</tp:taxon-authority><xref ref-type="fig" rid="F19">Habitus 9a</xref><xref ref-type="fig" rid="F20">, 9b</xref><xref ref-type="fig" rid="F21">, 9c</xref><xref ref-type="fig" rid="F38">; Map 9</xref><xref ref-type="fig" rid="F6">; Figures 6d</xref><xref ref-type="fig" rid="F7">, 7f</xref><tp:nomenclature-citation-list><tp:nomenclature-citation><tp:taxon-name>Cryptocephalus nigricornis</tp:taxon-name><comment> Say, 1824: 436.</comment></tp:nomenclature-citation><tp:nomenclature-citation><tp:taxon-name>Pachybrachys carbonarius</tp:taxon-name><comment> Haldeman, 1849: 260.</comment></tp:nomenclature-citation><tp:nomenclature-citation><tp:taxon-name>Pachybrachys autolycus</tp:taxon-name><comment> Fall, 1915: 458.</comment></tp:nomenclature-citation><tp:nomenclature-citation><tp:taxon-name>Pachybrachys autolycus</tp:taxon-name><comment> var. <italic><tp:taxon-name>Pachybrachis difficillis</tp:taxon-name></italic> Fall, 1915: 459.</comment></tp:nomenclature-citation><tp:nomenclature-citation><tp:taxon-name>Pachybrachys autolycus</tp:taxon-name><comment> var. <italic><tp:taxon-name>Pachybrachis wahsatchensis</tp:taxon-name></italic> Fall, 1915: 459.</comment></tp:nomenclature-citation><tp:nomenclature-citation><tp:taxon-name>Pachybrachys carbonarius</tp:taxon-name><comment> var. <italic><tp:taxon-name>Pachybrachis janus</tp:taxon-name></italic> Fall, 1915: 462.</comment></tp:nomenclature-citation></tp:nomenclature-citation-list></tp:nomenclature><tp:treatment-sec sec-type="Recognition"><title>Recognition.</title><p>Pronotum strongly alutaceous and opaque, more finely punctate than elytra. In subspecies <italic><tp:taxon-name>Pachybrachis difficilis</tp:taxon-name></italic>, black stripes usually complete and distinct (<xref ref-type="fig" rid="F19">Habitus 9a</xref>), but in some specimens fused together. In subspecies <italic><tp:taxon-name>Pachybrachis carbonarius</tp:taxon-name></italic>, elytra largely black (<xref ref-type="fig" rid="F20">Habitus 9b</xref>), margined with yellow, or with yellow at edge of elytra in some females (<xref ref-type="fig" rid="F21">Habitus 9c</xref>); male size small: length 2.20 ± 0.14 mm, width 1.21 mm ± 0.06 mm (<italic><tp:taxon-name>Pachybrachis difficilis</tp:taxon-name></italic>); length 2.10 ± 0.07 mm, width 1.17 ± 0.04 mm (<italic><tp:taxon-name>Pachybrachis carbonarius</tp:taxon-name></italic>).</p></tp:treatment-sec><tp:treatment-sec sec-type="Distribution"><title>Distribution.</title><p>The species <italic><tp:taxon-name>Pachybrachis nigricornis</tp:taxon-name></italic> is distributed across the eastern two-thirds of North America (<xref ref-type="bibr" rid="B167">Riley et al. 2003</xref>). The distribution of the subspecies remains a subject of debate (<xref ref-type="bibr" rid="B7">Balsbaugh and Tucker 1976</xref>; <xref ref-type="bibr" rid="B10">Barney and Hall 2009</xref>) (<xref ref-type="fig" rid="F38">Map 9</xref>).</p></tp:treatment-sec><tp:treatment-sec sec-type="Material examined"><title>Material examined.</title><p>NEW BRUNSWICK: Kent Co., Kouchibouguac National Park, 7.VII.1978, Code 7785K, H. Goulet [3♂, CNC]; same data except Code 7754F [1♂ 1♀, CNC]; same data, except 13.VII.1977, code 5599I, G.A. Calderwood [1♂ 1♀, CNC]; same data, except 4.VIII.1977, code 5779G [1♂, CNC]; same data, except 25.VIII.1977, code 5849Y, S.J. Miller [1♂ 1♀, CNC]; Queens Co., Jemseg, 18.VI.1981, ex. <italic><tp:taxon-name>Potentilla simplex</tp:taxon-name></italic>, L. LeSage &amp; D. Ward [1♀, CNC].</p><p>ONTARIO: Carleton Co., Britannia, 14.VI.1949, R. de Ruette [2♀, CNC]; Constance Bay, 12.VII.1996, lot 3, B. F. &amp; J. L. Carr [1♀, CNC]; Innis Point, 9–16.VII.1985, Interception trap, J. Denis &amp; L. Dumouchel [1♂, CNC]; Ottawa, 17.VII.1912, G. Ouellet [1♀, IDM]; Hasting Co., Trenton, 28.V.2000, Evans [1♂, CNC]; Kenora Co., Berens River, 4–9.VII.1938, W. J. Brown [1♂ 1♀, CNC]; Hwy 17, 15 km east of Borups Corners, 23.VI.1996, lot 2, B. F. &amp; J. L. Carr [1♀, CNC]; Leeds Co., Saint-Lawrence Island National Park, Grenadier Island Center, 27.V.1975, sweeping, E. Sigler [1♀, CNC]; Lennox - Addington Co. Kaladar, 21.VII.1996, lot 3, B. F. &amp; J. L. Carr [1♂, CNC]; Muskoka Co., Bala, 24.VI.1956, W. J. Brown [3♂ 11♀, CNC]; Nipissing Co., Algonquin Provincial Park near Brent, 19.VIII.1980, R. Baranowski [1♀, CNC]; Hwy11, 30 km north of North Bay, 14.VII.1995, lot 3, B. F. &amp; J. L. Carr [1♂ 1♀, CNC]; Hwy 17, 13 km west of Mattawa, 14.VI.1995, lot 1, B. F. &amp; J. L. Carr [2♀, CNC]; Parry Sound Co., Parry Sound, 12.VII.1961, G. Brumpton [2♂, CNC]; same data, except 12.VII.1995, lot 1, B. F. &amp; J. L. Carr [1♂, CNC]; Hwy 69, 12 km south Shawanaga, 13.VII.1995, Lot 3, B. F. &amp; J. L. Carr [1♀, CNC]; Prescott Co., Alfred Bog, 8.VI.1982, breeding, ex. <!--PageBreak--><italic><tp:taxon-name>Cassandra calyculata</tp:taxon-name></italic>, L. LeSage [4♂ 4♀, CNC]; same data, except 4.VI.1982, ex. <tp:taxon-name>Ericaceae</tp:taxon-name> [2♂ 4♀, CNC]; Prince Edward Co., 23.VI.1933, J. F. Brimley [1♀, CNC]; same data, except 1.VII.1936 [1♂, CNC]; same data, except 28.VI.1939 [1♂, CNC]; same data, except 19.VII.1942 [1♂, CNC]; same data, except 11–18.VI.1947 [12♂ 7♀, CNC]; same data, except 9.VI.1948 [8♂ 7♀, CNC]; same data, except 21.VI.1950 [2♀, CNC]; same data, except 17.VI.1953 [8♂ 14♀, CNC]; same data, except 19.VII.1961 [1♂, CNC]; same data, except 2.VII.2000, Evans [1♀, CNC]; Russell Co., Mer Bleue, 13.VI.1932, W. J. Brown [2♂ 1♀, CNC]; same data, except 30.VI.1932 [5♂, CNC]; same data, except 26.VII.1932 [1♂, CNC]; same data, except 30.VI.1934 [1♂, CNC]; same data, except 10.VIII.1936 [1♂, CNC]; same data, except 25.VII.1932, L. J. Milne [6♂ 3♀, CNC]; same data, except 29.VI.1954, E. C. Becker [2♂ 2♀, CNC]; same data, except 3.VII.1981, ex. <italic><tp:taxon-name>Cassandra calyculata</tp:taxon-name></italic>, L. LeSage [1♂ 1♀, CNC]; same data, except 30.VII.1979, sweeping, H. Goulet [1♂, CNC]; Sudbury Co., Sudbury, 1898 [1♀, CNC]; Thunder Bay Co., Manitouwadge, paper yard, 3.VII.1985, T. Baker [1♂ 1♀, CNC]; 59 km north junction of highways 516 &amp; 599, 24.VI.1992, lot 1 B. F. &amp; J. L. Carr [1♂, CNC].</p><p>QUÉBEC: Beauce Co., Beauceville, 21.VI.1937, Frère Étienne-Maurice [1♀, CEUM]; Bonaventure Co., Cascapédia, 22.VI.1933, W.J. Brown [1♂ CNC]; same data, except 9.VII.1933 [1♂, CNC]; same data, except 16.VIII.1933 [1♀, CNC]; Châteauguay Co., Ormstown, 12.VII.1977, E. J. Kiteley, sweeping [1♂, CNC]; Deux-Montagnes Co., La Trappe, VII.1933 [1♂ 1♀, <italic><tp:taxon-name>Pachybrachis autolycus</tp:taxon-name></italic>, var. <italic><tp:taxon-name>Pachybrachis difficillis</tp:taxon-name></italic> Fall, Fall-MCZ]; same data, except 25.V.1929, P. Leopold [4♀, CEUM]; same data, except 2–19.VI.1936 [1♀, CEUM]; same data, except 21.VI.1933, J. Ouellet [5♂ 3♀, CEUM]; same data, except 23.VII.1933 [1♂, CEUM]; same data, except 3–28.VII.1934 [2♂ 1♀, CEUM]; same data, except 3–17.VII.1935 [1♂ 1♀, CEUM]; same data, except 15.VI.1946 [1♂, CEUM]; Gatineau Co., Aylmer, 11.VI.1932, W. J. Brown [6♂ 4♀, CNC]; Gracefield, 22.VI.1937, O. Peck [1♂, CNC]; Kazabazua, 28.VIII.1928, W. J. Brown [1♀, CNC]; Lytton, 1.VII.1981, weeds, side of road, A. Larochelle [1♂, CNC]; Mont King, Parc de la Gatineau 7–14.VII.1997, L. LeSage &amp; C. Lacroix [1♂ CNC]; Huntingdon Co., Saint-Antoine- Abbé, 16.VI.1983, fern, A. Larochelle [2♀, CNC]; Joliette Co., Joliette, 12.VII.1922, J. Ouellet [1♂ 2♀, CEUM]; Labelle Co., Nominingue, 21.VII.1932 [1♂, <italic><tp:taxon-name>Pachybrachis autolycus</tp:taxon-name></italic>, var. <italic><tp:taxon-name>Pachybrachis difficillis</tp:taxon-name></italic> Fall, Fall-MCZ]; same data, except 12–19.VII.1932, J. Ouellet [4♂ 3♀, CEUM]; same data, except 4.VII.1934, L. Daviault [1♀, CEUM]; Lac-Saint-Jean-Ouest Co., Mistassini, 28.VII.1944, A. Robert [1♂ 1♀, CEUM]; Montcalm Co., Parc du Mont-Tremblant, 22.VI.1956, A. Robert [1♀, CEUM]; same data, except 11.VII.1961 [1♀, CEUM]; Pontiac Co., Beech Grove, 10.VIII.1966, H. Goulet [1♂, CNC]; Portneuf Co., Sainte-Catherine, 3.VII.1956, J. C. Aubé [1♀, LEMC]; Territoires-du-Nouveau-Québec Co., Casa-Berardi, 22–29.VI.1997, interception trap, P. Paquin [2♂, LEM]; same data, except 6–27.VII.1997 [4♂ 2♀, LEM]; same data, except 3–24.VIII.1997 [3♂ 1♀, LEM]; Chemin Selbale, 6–27.VII.1997, interception trap, P. Paquin [1♂ 4♀, LEM].</p></tp:treatment-sec><tp:treatment-sec sec-type="Host plants"><title>Host plants.</title><p>Although over 200 specimens were examined, the only potential host plants recorded by collectors were <!--PageBreak--><italic><tp:taxon-name>Cassandra calyculata</tp:taxon-name></italic> (L.) D. Don (<tp:taxon-name>Ericaceae</tp:taxon-name>) and <italic><tp:taxon-name>Potentilla simplex</tp:taxon-name></italic> Michx. (<tp:taxon-name>Rosaceae</tp:taxon-name>). <xref ref-type="bibr" rid="B7">Balsbaugh and Tucker (1976)</xref> reported that they collected series of <italic><tp:taxon-name>Pachybrachis carbonarius</tp:taxon-name></italic> on wild strawberry (<italic><tp:taxon-name>Fragaria</tp:taxon-name></italic> sp.) (<tp:taxon-name>Rosaceae</tp:taxon-name>), and tick-trefoil (<italic><tp:taxon-name>Desmodium</tp:taxon-name></italic> sp.) (<tp:taxon-name>Fabaceae</tp:taxon-name>) in Alabama. <xref ref-type="bibr" rid="B10">Barney and Hall (2009)</xref> reared the same subspecies on <italic><tp:taxon-name>Desmodium paniculatum</tp:taxon-name></italic> L. DC and <italic><tp:taxon-name>Lespedeza virginica</tp:taxon-name></italic> (L.) Britton (<tp:taxon-name>Fabaceae</tp:taxon-name>) in Kentucky.</p></tp:treatment-sec><tp:treatment-sec sec-type="Comments"><title>Comments.</title><p><xref ref-type="bibr" rid="B7">Balsbaugh and Tucker (1976)</xref> and <xref ref-type="bibr" rid="B167">Riley et al. (2003)</xref> recognized <italic><tp:taxon-name>Pachybrachis nigricornis</tp:taxon-name></italic> as having four subspecies in North America. <xref ref-type="bibr" rid="B76">Fall (1915)</xref> described <italic><tp:taxon-name>Pachybrachis autolycus</tp:taxon-name></italic> as a separate species with two “varieties”, and he added the variety <italic><tp:taxon-name>Pachybrachis janus</tp:taxon-name></italic> to <italic><tp:taxon-name>Pachybrachis carbonarius</tp:taxon-name></italic>, which he also recognized as a separate species. Specimens from each of the provinces of NB, ON and QC included an assortment of var. <italic><tp:taxon-name>Pachybrachis carbonarius</tp:taxon-name></italic>, var. <italic><tp:taxon-name>Pachybrachis difficilis</tp:taxon-name></italic>, and the yellow variation of <italic><tp:taxon-name>Pachybrachis carbonarius</tp:taxon-name></italic> as per <xref ref-type="bibr" rid="B10">Barney and Hall (2009)</xref>. In the “Material examined” section above, the QC specimens from Fall’s personal collection (Fall-MCZ) are listed, with an indication of his identification label of <italic><tp:taxon-name>Pachybrachis autolycus</tp:taxon-name></italic>, var. <italic><tp:taxon-name>Pachybrachis difficillis</tp:taxon-name></italic>.</p></tp:treatment-sec><tp:treatment-sec><!--Section generated to contain objects referenced in tp:taxon-treatment.--><fig id="F19" position="float" orientation="portrait"><label>Habitus 9a.</label><caption><p>Dorsal habitus of <italic><tp:taxon-name>Pachybrachis nigricornis difficilis</tp:taxon-name></italic>. Scale bar, 1 mrn.</p></caption><graphic xmlns:xlink="http://www.w3.org/1999/xlink" xlink:href="ZooKeys-332-095-g019.jpg" position="float" orientation="portrait" xlink:type="simple"/></fig><fig id="F20" position="float" orientation="portrait"><label>Habitus 9b.</label><caption><p>Dorsal habitus of <italic><tp:taxon-name>Pachybrachis nigricornis carbonarius</tp:taxon-name></italic>. Almost black. Scale bar, 1 mm.</p></caption><graphic xmlns:xlink="http://www.w3.org/1999/xlink" xlink:href="ZooKeys-332-095-g020.jpg" position="float" orientation="portrait" xlink:type="simple"/></fig><fig id="F21" position="float" orientation="portrait"><label>Habitus 9c.</label><caption><p>Dorsal habitus of <italic><tp:taxon-name>Pachybrachis nigricornis carbonarius</tp:taxon-name></italic>. Yellow at edge of elytra. Scale bar, 1 mm.</p></caption><graphic xmlns:xlink="http://www.w3.org/1999/xlink" xlink:href="ZooKeys-332-095-g021.jpg" position="float" orientation="portrait" xlink:type="simple"/></fig><fig id="F38" position="float" orientation="portrait"><label>Map 9.</label><caption><p>The known distribution of <italic><tp:taxon-name>Pachybrachis nigricornis</tp:taxon-name></italic> in eastern Canada. SR – Saguenay River.</p></caption><graphic xmlns:xlink="http://www.w3.org/1999/xlink" xlink:href="ZooKeys-332-095-g038.jpg" position="float" orientation="portrait" xlink:type="simple"/></fig><fig id="F6" position="float" orientation="portrait"><label>Figure 6.</label><caption><p>Pronotum: <bold>a</bold> reddish, with close-up of marginal bead, <italic><tp:taxon-name>Pachybrachis bivittatus</tp:taxon-name></italic> <bold>b</bold> mottled, <italic><tp:taxon-name>Pachybrachis spumarius</tp:taxon-name></italic> <bold>c</bold> with black M-mark, <italic><tp:taxon-name>Pachybrachis m-nigrum</tp:taxon-name></italic> <bold>d</bold> almost black, <italic><tp:taxon-name>Pachybrachis nigricornis carbonarius</tp:taxon-name></italic>.</p></caption><graphic xmlns:xlink="http://www.w3.org/1999/xlink" xlink:href="ZooKeys-332-095-g006.jpg" position="float" orientation="portrait" xlink:type="simple"/></fig><fig id="F7" position="float" orientation="portrait"><label>Figure 7.</label><caption><p>Elytral punctures and coloration: <bold>a</bold> in rows in deep striae, <italic><tp:taxon-name>Pachybrachis luctuosus</tp:taxon-name></italic> <bold>b</bold> confused in basal half, in rows in apical half, <italic><tp:taxon-name>Pachybrachis calcaratus</tp:taxon-name></italic> <bold>c</bold> all confused, <italic><tp:taxon-name>Pachybrachis hepaticus</tp:taxon-name></italic> <bold>d</bold> confused and mottled, <italic><tp:taxon-name>Pachybrachis spumarius</tp:taxon-name></italic> <bold>e</bold> vittate with marginal vitta interrupted, <italic><tp:taxon-name>Pachybrachis bivattatus</tp:taxon-name></italic> <bold>f</bold> black, margined with yellow, <italic><tp:taxon-name>Pachybrachis nigriconis carbonarius</tp:taxon-name></italic> <bold>g</bold> entirely black, <italic><tp:taxon-name>Pachybrachis luridus</tp:taxon-name></italic>.</p></caption><graphic xmlns:xlink="http://www.w3.org/1999/xlink" xlink:href="ZooKeys-332-095-g007.jpg" position="float" orientation="portrait" xlink:type="simple"/></fig></tp:treatment-sec><ref-list><ref id="B167"><mixed-citation xmlns:xlink="http://www.w3.org/1999/xlink" xlink:type="simple"><person-group><name name-style="western"><surname>Riley</surname><given-names>EG</given-names></name><name name-style="western"><surname>Clark</surname><given-names>SM</given-names></name><name name-style="western"><surname>Seeno</surname><given-names>TN</given-names></name></person-group> (<year>2003</year>) <article-title>Catalog of the leaf beetles of America north of Mexico (Coleoptera: Megalopodidae, Orsodacnidae and Chrysomelidae, excluding Bruchinae).</article-title><source>Coleopterists Society</source>, Special Publication no. <volume>1</volume>, <lpage>290</lpage> pp.</mixed-citation></ref><ref id="B7"><mixed-citation xmlns:xlink="http://www.w3.org/1999/xlink" xlink:type="simple"><person-group><name name-style="western"><surname>Balsbaugh</surname><given-names>EU</given-names></name><name name-style="western"><surname>Tucker</surname><given-names>WL</given-names></name></person-group> (<year>1976</year>) <article-title>Geographical variation in <italic>Pachybrachis nigricornis</italic> (Coleoptera: Chrysomelidae).</article-title><source>The Coleopterists Bulletin</source><volume>30</volume>(<issue>2</issue>): <fpage>117</fpage>-<lpage>131</lpage>.</mixed-citation></ref><ref id="B10"><mixed-citation xmlns:xlink="http://www.w3.org/1999/xlink" xlink:type="simple"><person-group><name name-style="western"><surname>Barney</surname><given-names>RJ</given-names></name><name name-style="western"><surname>Hall</surname><given-names>SL</given-names></name></person-group> (<year>2009</year>) <article-title><italic>Pachybrachis nigricornis carbonarius</italic> Haldeman (Coleoptera: Chrysomelidae): abundance, distribution, and host plant associations with legumes (Fabales: Fabaceae) in Kentucky.</article-title><source>The Coleopterists Bulletin</source><volume>63</volume>(<issue>4</issue>): <fpage>467</fpage>-<lpage>474</lpage>. doi: <ext-link ext-link-type="uri" xlink:href="http://dx.doi.org/10.1649/1180.1" xlink:type="simple">10.1649/1180.1</ext-link></mixed-citation></ref><ref id="B76"><mixed-citation xmlns:xlink="http://www.w3.org/1999/xlink" xlink:type="simple"><person-group><name name-style="western"><surname>Fall</surname><given-names>HC</given-names></name></person-group> (<year>1915</year>) <article-title>A revision of the North American species of <italic>Pachybrachys</italic>.</article-title><source>Transactions of the American Entomological Society</source><volume>41</volume>: <fpage>291</fpage>-<lpage>486</lpage>.</mixed-citation></ref></ref-list></tp:taxon-treatment>
