# Supplementary material for: Pachybrachis (Coleoptera, Chrysomelidae, Cryptocephalinae) of Eastern Canada
Source: Zookeys. 2013 Sep 19;(332):95–175. doi: 10.3897/zookeys.332.4753 (PMC3804768; doi:10.3897/zookeys.332.4753)
Supplement: XML Treatment for Pachybrachis obsoletus [file zookeys.332.4753-treatment11.xml]

<!DOCTYPE tp:taxon-treatment
  PUBLIC "-//TaxonX//DTD Taxonomic Treatment Publishing DTD v0 20100105//EN" "tax-treatment-NSO.dtd">
<tp:taxon-treatment xmlns:tp="http://www.plazi.org/taxpub"><tp:treatment-meta><mixed-citation publication-type="journal"><person-group><name><surname>Barney</surname><given-names>Robert J.</given-names></name><name><surname>LeSage</surname><given-names>Laurent</given-names></name><name><surname>Savard</surname><given-names>Karine</given-names></name></person-group><article-title><italic>Pachybrachis</italic> (Coleoptera, Chrysomelidae, Cryptocephalinae) of Eastern Canada</article-title><source>Zookeys</source><day>19</day><month>9</month><year>2013</year><volume>2013</volume><issue>332</issue><fpage>95</fpage><lpage>175</lpage><pub-id pub-id-type="doi">10.3897/zookeys.332.4753</pub-id></mixed-citation></tp:treatment-meta><tp:nomenclature><tp:taxon-name>
                        <tp:taxon-name-part taxon-name-part-type="genus">Pachybrachis</tp:taxon-name-part>
                        <tp:taxon-name-part taxon-name-part-type="species">obsoletus</tp:taxon-name-part>
                        <object-id xmlns:xlink="http://www.w3.org/1999/xlink" xlink:type="simple">http://species-id.net/wiki/Pachybrachis_obsoletus</object-id>
                    </tp:taxon-name><tp:taxon-authority>Suffrian, 1852</tp:taxon-authority><xref ref-type="fig" rid="F22">Habitus 10</xref><xref ref-type="fig" rid="F39">; Map 10</xref><tp:nomenclature-citation-list><tp:nomenclature-citation><tp:taxon-name>Pachybrachys obsoletus</tp:taxon-name><comment> Suffrian, 1852: 200.</comment></tp:nomenclature-citation></tp:nomenclature-citation-list></tp:nomenclature><tp:treatment-sec sec-type="Recognition"><title>Recognition.</title><p>Background color yellow, with numerous, usually not sharply outlined black spots on both pronotum and elytra (<xref ref-type="fig" rid="F22">Habitus 10</xref>); eyes distant; ocular lines faint; male size small: length 1.87 ± 0.16 mm, width 0.98 ± 0.08 mm.</p></tp:treatment-sec><tp:treatment-sec sec-type="Distribution"><title>Distribution.</title><p>Species broadly distributed from North Dakota to New Mexico to Atlantic Coast in the United States (<xref ref-type="bibr" rid="B167">Riley et al. 2003</xref>), and in Canada from British Columbia to New Brunswick. In eastern Canada, it is found in Ontario, Québec and New Brunswick (<xref ref-type="fig" rid="F39">Map 10</xref>).</p></tp:treatment-sec><tp:treatment-sec sec-type="Material examined"><title>Material examined.</title><p>NEW BRUNSWICK: Kent Co., Kouchibouguac National Park, 21.VII.1977, Code 5680L, D. J. Brown [1♀, CNC]; same data, except 17.VII.1978, Code 7291K, D. B. Lyons [1♀, CNC]; Queens Co., Canning Grand Lake near Flowers Cove, 1.VII.2004, D. Sabine and R. Webster [2♂ 2♀, RWIC]; White’s Cove, Grand Lake, 24.VII.1957, ex. <italic><tp:taxon-name>Salix lucida</tp:taxon-name></italic> [2♂ 2♀, CNC]; Sunbury Co., 9.5 km NE Jct. 101 &amp; 645, 22.VII.2007, R. P. Webster [1♀, RWIC]; York Co., Fredericton, French Lake, 20.VII.1931, C. W. Maxwell [1♀, LEM]; Fredericton, 22.VII.1936, R. E. Balch [1♀, CNC]; French Lake, 2.VI.1928, W. J. Brown [1♀, CNC].</p><p>ONTARIO: Carleton Co., Carp, 5.VII.1932, W. J. Brown [1♂, CNC]; Merivale, 16.VII.1936, W. J. Brown [2♀, CNC]; Stittsville, 18.VII.1963, J. F. McAlpine [1♂, CNC]; Stittsville, 18.VIII.1963, Malaise trap [1♀, CNC]; Durham Co., Durham, VI.1969, [1♀, CNC]; Hastings Co., 10.VII.1938, J. F. Brimley [2♀, CNC]; same data, except 16.VII.1950 [2♀, CNC]; same data, except 31.VI.1936 [1♀, CNC]; Marmora, 19.VI.1952, J. R. Vocheroth [1♂, CNC]; same data, except 4.VII.1952, J. R. McGillis [1♀, CNC]; same data, except 18.VIII.1952, E. H. N. Smith [1♀, CNC]; Kent Co., Tilbury, 20.VIII.1947, on willow, S. D. Hicks [1♀, CNC]; Lambton Co., <!--PageBreak-->Grand Bend, 11.VII.1939, G.E. Shewell [1♀, CNC]; same data except 20.VII.1939 [1♀, CNC]; Lanark Co., Bell’s Corners, 6.VI.1942, F.I. Survey 1942, Rec 5436C, White Pine [1♀, CNC]; Leeds Co., Mulcaster Island, Saint-Lawrence Island National Park, 17.VIII.1976, Sweeping <italic><tp:taxon-name>Pinus strobus</tp:taxon-name></italic>, Code 4438, W. Reid [1♀, CNC]; Thwartway Island, Saint-Lawrence Island National Park, 18.VII.1976, Malaise trap, Code 4147-M, W. Reid [3♀, CNC]; Middlesex Co., Coldstream, 22.VI.1922, A. A. Wood [1♂ 5♀, CNC]; Nipissing Co., North Bay, 11.VII.1972, E. J. Kiteley [1♂, CNC]; Peterborough Co., 3.VII.1958, J. F. Brimley [1♀, CNC]; Prescott, Co., Alfred Bog, 7.VI.1982, sweeping vegetation in a bog, L. LeSage [2♂, CNC]; Prince Edward Co., 12.VII.1914, J. F. Brimley [1♀, CNC]; same data, except 29.XI.1914 [1♀, CNC]; same data, except 11.VII.1920 [1♂, CNC]; same data, except 15–30.VII.1922, J. F. Brimley [3♀, CNC]; same data, except 19.VI.1926 [1♀, CNC]; same data, except 6.VII.1935 [1♂, CNC]; same data, except 28.VI.1936 [1♀, CNC]; same data, except 26.VII.1936 [1♀, CNC]; same data, except 17.VIII.1938 [1♀, CNC]; same data, except 9.VII.1941 [1♀, CNC]; same data, except 5.VII.1942 [3♀, CNC]; same data, except 18.VI.1947 [1♀, CNC]; same data, except 29.VIII.1948 [1♀, CNC]; same data, except 29.VI.1949 [1♀, CNC]; same data, except 31.VIII.1949 [1♂, CNC]; same data, except 19.VII.1950 [1♀, CNC]; same data, except VII.1953 [2♂ 4♀, USNM]; same data, except 24.VII.1955 [1♀, CNC]; same data, except 29.VII.1956 [4♂ 10♀, CNC]; same data, except 26.VI.1966 [1♀, CNC]; Renfrew Co., Chalk River, 3.VIII.1937, J. M. Cameron [1♀, LEM]; Russell Co., Mer Bleue, 30.VI.1932, W. J. Brown [1♀, CNC]; same data, except 17.VII.1936 [1♀, CNC]; same data, except 2.VII.1938, G. E. Shewell [1♂, CNC]; Sudbury Co., Sudbury, 4.VIII.1979, R. S. Anderson [1♀, CNC]; Thunder Bay Dist., Black Sturgeon Lake, 1–15.VIII.1956, Lindberg [1♂1♀, CNC]; Jarvis Island, 20.VIII.1952, on white pine, J. F. McAlpine [1♂, CNC]; Manitouwadge, 22.VI.1988, T. Baker [1♂, CNC]; same data, except 30.VII.1992 [1♂, CNC]; Toronto Co., Toronto, 27.V.1896, H. R. [1♀, LEM]; Quetico Provincial Park, 8.VIII.1982, C. B. Barr [2♀, LSAM]; Unknown Co., East Ontario [1♀, CNC].</p><p>QUÉBEC: Abitibi Co., Duparquet, 7.VIII.1983, ex. <!--PageBreak--><italic><tp:taxon-name>Pinus banksiana</tp:taxon-name></italic> Lamb., A. Larochelle [1♀, CNC]; Berthier Co., Berthierville, 8.VII.1950, A. Robert [1♀, CEUM]; Lanoraie, VII.1935, G. Chagnon [1♀, H. C. Fall, CEUM]; Charlevoix-Est Co., Clermont, 17.VIII.1982, ex. <italic><tp:taxon-name>Pinus strobus</tp:taxon-name></italic> L., A, Larochelle [2♀, CNC]; Port-au-Saumon, 19.VIII.1982, ex. spruce sp., A. Larochelle [1♂, CNC]; Drummond Co., Saint-Cyrille, 10.VII.1982, ex. <italic><tp:taxon-name>Cassandra calyculata</tp:taxon-name></italic>, L. LeSage [1♂ 1♀, CNC]; Gatineau Co., Wakefield, 5.VIII.1974, ex. <italic><tp:taxon-name>Pinus strobus</tp:taxon-name></italic>, R. Sexton [1♀, CNC]; Île-Jésus Co., Île-Jésus, 5.VII.1935, G. Chagnon [1♀, CEUM]; Montcalm Co., Parc du Mont-Tremblant, 13.VIII.1932, A. Robert [1♂, CEUM]; Montgomery Co., Saint-Jean-d’Orléans, 22.VII.1957, J. L. Laliberté [1♀, IDM]; Montmagny Co. Montmagny, 8.VIII.1981, ex. <italic><tp:taxon-name>Pinus strobus</tp:taxon-name></italic> L., A. Larochelle [1♀, CNC]; Pontiac Co., Beech Grove, 15.VIII.1948, S. D. Hicks [3♀, CNC]; Saguenay Co., Grandes-Bergeronnes, 15.VIII.1982, ex. <italic><tp:taxon-name>Pinus resinosa</tp:taxon-name></italic> Ait., A, Larochelle [1♀, CNC]; Stanstead Co., Barnston, 26.VIII.1984, ex. <italic><tp:taxon-name>Thuya</tp:taxon-name></italic> sp., Larochelle &amp; Larivière [1♀, CNC]; Terrebonne Co., Terrebonne, 1.VII.1933, J. Ouellet [1♀, CEUM]; Vaudreuil Co., Rigaud, 19.VII.1985, ex. <italic><tp:taxon-name>Pinus strobus</tp:taxon-name></italic> L., Larochelle &amp; Larivière [2♀, CNC]; same data except 20.V.1977, sweeping sumac sp., E. J. Kiteley [1♀, CNC]; Saint-Lazare, 6.VIII.1985, ex. <italic><tp:taxon-name>Betula papyrifera</tp:taxon-name></italic> Marsh., A. Larochelle [1♂, CNC].</p></tp:treatment-sec><tp:treatment-sec sec-type="Host plants"><title>Host plants.</title><p><italic><tp:taxon-name>Pachybrachis obsoletus</tp:taxon-name></italic> may be associated with peat bogs in eastern Canada. Specimens were collected in Alfred Bog (<xref ref-type="bibr" rid="B159">Pope 2011</xref>), and Mer Bleue (<xref ref-type="bibr" rid="B140">NCC 2011b</xref>; <xref ref-type="bibr" rid="B184">Wikipedia 2011</xref>), two well-known bogs of Ontario. The Lanoraie specimens, in Québec, were collected in an ecological preserve, which includes several fens and bogs (<xref ref-type="bibr" rid="B135">MDDEP 2011</xref>). Larochelle specimens, also from Québec, had a wide range of potential plant associations. Leather leaf (<italic><tp:taxon-name>Cassandra calyculata</tp:taxon-name></italic> (L.) D. Don.) (<tp:taxon-name>Ericaceae</tp:taxon-name>) is definitively a host (LeSage, collecting and personal observations), whereas the beetles’ presence on white pine (<italic><tp:taxon-name>Pinus strobus</tp:taxon-name></italic>) (<tp:taxon-name>Pinaceae</tp:taxon-name>) is very likely incidental. Sweeping from willows (<italic><tp:taxon-name>Salix</tp:taxon-name></italic> spp.) (<tp:taxon-name>Salicaceae</tp:taxon-name>) was reported by <xref ref-type="bibr" rid="B11">Barney et al. (2011)</xref>. Additionally, <italic><tp:taxon-name>Pachybrachis obsoletus</tp:taxon-name></italic> was reported as causing light injury to cultivated roses in Saskatoon, Saskatchewan, but the species identification cannot be confirmed (<xref ref-type="bibr" rid="B1">Arnason 1942</xref>, <xref ref-type="bibr" rid="B2">1943</xref>; <xref ref-type="bibr" rid="B3">Arnason et al. 1946</xref>; <xref ref-type="bibr" rid="B114">King et al. 1944</xref>, <xref ref-type="bibr" rid="B115">1945</xref>; <xref ref-type="bibr" rid="B28">Campbell et al. 1989</xref>).</p></tp:treatment-sec><tp:treatment-sec sec-type="Comments"><title>Comments.</title><p><italic><tp:taxon-name>Pachybrachis obsoletus</tp:taxon-name></italic> has a broad distribution from Manitoba to Oklahoma and eastwards to the Atlantic Ocean, with Alberta and British Columbia disjunct from this main area (<xref ref-type="bibr" rid="B167">Riley et al. 2003</xref>). It is reported here for the first time from NB.</p></tp:treatment-sec><tp:treatment-sec><!--Section generated to contain objects referenced in tp:taxon-treatment.--><fig id="F22" position="float" orientation="portrait"><label>Habitus 10.</label><caption><p>Dorsal habitus of <italic><tp:taxon-name>Pachybrachis obsoletus</tp:taxon-name></italic>. Scale bar, 1 mm.</p></caption><graphic xmlns:xlink="http://www.w3.org/1999/xlink" xlink:href="ZooKeys-332-095-g022.jpg" position="float" orientation="portrait" xlink:type="simple"/></fig><fig id="F39" position="float" orientation="portrait"><label>Map 10.</label><caption><p>The known distribution of <italic><tp:taxon-name>Pachybrachis obsoletus</tp:taxon-name></italic> in eastern Canada. SR – Saguenay River.</p></caption><graphic xmlns:xlink="http://www.w3.org/1999/xlink" xlink:href="ZooKeys-332-095-g039.jpg" position="float" orientation="portrait" xlink:type="simple"/></fig></tp:treatment-sec><ref-list><ref id="B167"><mixed-citation xmlns:xlink="http://www.w3.org/1999/xlink" xlink:type="simple"><person-group><name name-style="western"><surname>Riley</surname><given-names>EG</given-names></name><name name-style="western"><surname>Clark</surname><given-names>SM</given-names></name><name name-style="western"><surname>Seeno</surname><given-names>TN</given-names></name></person-group> (<year>2003</year>) <article-title>Catalog of the leaf beetles of America north of Mexico (Coleoptera: Megalopodidae, Orsodacnidae and Chrysomelidae, excluding Bruchinae).</article-title><source>Coleopterists Society</source>, Special Publication no. <volume>1</volume>, <lpage>290</lpage> pp.</mixed-citation></ref><ref id="B159"><mixed-citation xmlns:xlink="http://www.w3.org/1999/xlink" xlink:type="simple"><person-group><name name-style="western"><surname>Pope</surname><given-names>F</given-names></name></person-group> (<year>2011</year>) <source>The Alfred Bog. The Ottawa Field-Naturalists’ Club.</source><ext-link ext-link-type="uri" xlink:href="http://www.ofnc.ca/conservation/alfredbog/index.php" xlink:type="simple">http://www.ofnc.ca/conservation/alfredbog/index.php</ext-link><comment>[accessed 14 March 2012]</comment></mixed-citation></ref><ref id="B140"><mixed-citation xmlns:xlink="http://www.w3.org/1999/xlink" xlink:type="simple"><person-group><name name-style="western"><surname>NCC</surname><given-names>(National Capital Commission)</given-names></name></person-group> (<year>2011b</year>) <source>Mer Bleue bog, a special place in the National Capital Greenbelt.</source><ext-link ext-link-type="uri" xlink:href="http://www.canadascapital.gc.ca/sites/default/files/pubs/NCC-Mer-Bleue-Bog-Special-Place.pdf" xlink:type="simple">http://www.canadascapital.gc.ca/sites/default/files/pubs/NCC-Mer-Bleue-Bog-Special-Place.pdf</ext-link><comment>[accessed 14 March 2012]</comment></mixed-citation></ref><ref id="B184"><mixed-citation xmlns:xlink="http://www.w3.org/1999/xlink" xlink:type="simple"><person-group><name name-style="western"><surname>Wikipedia</surname><given-names/></name></person-group> (<year>2011</year>) <source>Mer Bleue conservation area.</source><ext-link ext-link-type="uri" xlink:href="http://en.wikipedia.org/wiki/Mer_Bleue_Conservation_Area" xlink:type="simple">http://en.wikipedia.org/wiki/Mer_Bleue_Conservation_Area</ext-link><comment>[accessed 14 March 2012]</comment></mixed-citation></ref><ref id="B135"><mixed-citation xmlns:xlink="http://www.w3.org/1999/xlink" xlink:type="simple"><person-group><name name-style="western"><surname>MDDEP</surname><given-names>(Ministère du Développement durable, Environnement et Parcs)</given-names></name></person-group> (<year>2011</year>) <source>Réserve écologique des Tourbières-de-Lanoraie.</source><ext-link ext-link-type="uri" xlink:href="http://www.mddep.gouv.qc.ca/biodiversite/reserves/tourbieres_lanoraie/res_48.htm" xlink:type="simple">http://www.mddep.gouv.qc.ca/biodiversite/reserves/tourbieres_lanoraie/res_48.htm</ext-link><comment>[accessed 14 March 2012]</comment></mixed-citation></ref><ref id="B11"><mixed-citation xmlns:xlink="http://www.w3.org/1999/xlink" xlink:type="simple"><person-group><name name-style="western"><surname>Barney</surname><given-names>RJ</given-names></name><name name-style="western"><surname>Hall</surname><given-names>SL</given-names></name></person-group> (<year>2011</year>) <article-title>New host plant records for selected Cryptocephaline leaf beetles (Coleoptera: Chrysomelidae) in Kentucky.</article-title><source>The Coleopterists Bulletin</source><volume>65</volume>(<issue>1</issue>): <fpage>15</fpage>-<lpage>19</lpage>. doi: <ext-link ext-link-type="uri" xlink:href="http://dx.doi.org/10.1649/0010-065X-65.1.15" xlink:type="simple">10.1649/0010-065X-65.1.15</ext-link></mixed-citation></ref><ref id="B1"><mixed-citation xmlns:xlink="http://www.w3.org/1999/xlink" xlink:type="simple"><person-group><name name-style="western"><surname>Arnason</surname><given-names>AP</given-names></name></person-group> (<year>1942</year>) <article-title>Field crops and garden insects: <italic>Pachybrachis obsoletus</italic> Suffrian.</article-title><source>The Canadian Insect Pest Review</source><volume>20</volume>: <lpage>209</lpage>.</mixed-citation></ref><ref id="B2"><mixed-citation xmlns:xlink="http://www.w3.org/1999/xlink" xlink:type="simple"><person-group><name name-style="western"><surname>Arnason</surname><given-names>AP</given-names></name></person-group> (<year>1943</year>) <article-title>Field crops and garden insects: <italic>Pachybrachis obsoletus</italic> Suffrian.</article-title><source>The Canadian Insect Pest Review</source><volume>21</volume>: <lpage>148</lpage>.</mixed-citation></ref><ref id="B3"><mixed-citation xmlns:xlink="http://www.w3.org/1999/xlink" xlink:type="simple"><person-group><name name-style="western"><surname>Arnason</surname><given-names>AP</given-names></name><name name-style="western"><surname>McDonald</surname><given-names>H</given-names></name><name name-style="western"><surname>King</surname><given-names>KM</given-names></name><name name-style="western"><surname>Moore</surname><given-names>HW</given-names></name><name name-style="western"><surname>Fox</surname><given-names>WB</given-names></name><name name-style="western"><surname>Riegert</surname><given-names>PW</given-names></name></person-group> (<year>1946</year>) <article-title>Insects of the season 1945 in Saskatchewan.</article-title><source>The Canadian Insect Pest Review</source><volume>24</volume>: <fpage>80</fpage>-<lpage>91</lpage>.</mixed-citation></ref><ref id="B114"><mixed-citation xmlns:xlink="http://www.w3.org/1999/xlink" xlink:type="simple"><person-group><name name-style="western"><surname>King</surname><given-names>KM</given-names></name><name name-style="western"><surname>Arnason</surname><given-names>AP</given-names></name><name name-style="western"><surname>Glen</surname><given-names>R</given-names></name><name name-style="western"><surname>McDonald</surname><given-names>H</given-names></name><name name-style="western"><surname>Paul</surname><given-names>LC</given-names></name><name name-style="western"><surname>Fox</surname><given-names>WB</given-names></name></person-group> (<year>1944</year>) <article-title>Insects of the season 1943 in Saskatchewan - Insects of flowers and ornamentals.</article-title><source>The Canadian Insect Pest Review</source><volume>22</volume>: <fpage>75</fpage>-<lpage>86</lpage>.</mixed-citation></ref><ref id="B115"><mixed-citation xmlns:xlink="http://www.w3.org/1999/xlink" xlink:type="simple"><person-group><name name-style="western"><surname>King</surname><given-names>KM</given-names></name><name name-style="western"><surname>Arnason</surname><given-names>AP</given-names></name><name name-style="western"><surname>Glen</surname><given-names>R</given-names></name><name name-style="western"><surname>McDonald</surname><given-names>H</given-names></name><name name-style="western"><surname>Fox</surname><given-names>WB</given-names></name><name name-style="western"><surname>Moore</surname><given-names>HW</given-names></name></person-group> (<year>1945</year>) <article-title>Insects of the season 1944 in Saskatchewan - Insects of flowers and ornamentals.</article-title><source>The Canadian Insect Pest Review</source><volume>23</volume>: <fpage>83</fpage>-<lpage>86</lpage>.</mixed-citation></ref><ref id="B28"><mixed-citation xmlns:xlink="http://www.w3.org/1999/xlink" xlink:type="simple"><person-group><name name-style="western"><surname>Campbell</surname><given-names>JM</given-names></name><name name-style="western"><surname>Sarazin</surname><given-names>MJ</given-names></name><name name-style="western"><surname>Lyons</surname><given-names>B</given-names></name></person-group> (<year>1989</year>) <source>Canadian beetles (Coleoptera) injurious to crops, ornamentals, stored products, and buildings. Research Branch Agriculture Canada, Publication 1826.</source><publisher-name>Ottawa</publisher-name>, <publisher-loc>Ontario</publisher-loc>, <lpage>491</lpage> pp.</mixed-citation></ref></ref-list></tp:taxon-treatment>
