# Supplementary material for: Pachybrachis (Coleoptera, Chrysomelidae, Cryptocephalinae) of Eastern Canada
Source: Zookeys. 2013 Sep 19;(332):95–175. doi: 10.3897/zookeys.332.4753 (PMC3804768; doi:10.3897/zookeys.332.4753)
Supplement: XML Treatment for Pachybrachis othonus othonus [file zookeys.332.4753-treatment12.xml]

<!DOCTYPE tp:taxon-treatment
  PUBLIC "-//TaxonX//DTD Taxonomic Treatment Publishing DTD v0 20100105//EN" "tax-treatment-NSO.dtd">
<tp:taxon-treatment xmlns:tp="http://www.plazi.org/taxpub"><tp:treatment-meta><mixed-citation publication-type="journal"><person-group><name><surname>Barney</surname><given-names>Robert J.</given-names></name><name><surname>LeSage</surname><given-names>Laurent</given-names></name><name><surname>Savard</surname><given-names>Karine</given-names></name></person-group><article-title><italic>Pachybrachis</italic> (Coleoptera, Chrysomelidae, Cryptocephalinae) of Eastern Canada</article-title><source>Zookeys</source><day>19</day><month>9</month><year>2013</year><volume>2013</volume><issue>332</issue><fpage>95</fpage><lpage>175</lpage><pub-id pub-id-type="doi">10.3897/zookeys.332.4753</pub-id></mixed-citation></tp:treatment-meta><tp:nomenclature><tp:taxon-name>
                        <tp:taxon-name-part taxon-name-part-type="genus">Pachybrachis</tp:taxon-name-part>
                        <tp:taxon-name-part taxon-name-part-type="species">othonus</tp:taxon-name-part>
                        <tp:taxon-name-part taxon-name-part-type="subspecies">othonus</tp:taxon-name-part>
                        <object-id xmlns:xlink="http://www.w3.org/1999/xlink" xlink:type="simple">http://species-id.net/wiki/Pachybrachis_othonus_othonus</object-id>
                    </tp:taxon-name><tp:taxon-authority>(Say, 1825)</tp:taxon-authority><xref ref-type="fig" rid="F23">Habitus 11</xref><xref ref-type="fig" rid="F40">; Map 11</xref><tp:nomenclature-citation-list><tp:nomenclature-citation><tp:taxon-name>Cryptocephalus othonus</tp:taxon-name><comment> Say, 1825: pl. 28.</comment></tp:nomenclature-citation><tp:nomenclature-citation><tp:taxon-name>Cryptocephalus marginaticollis</tp:taxon-name><comment> Randall, 1838: 46.</comment></tp:nomenclature-citation></tp:nomenclature-citation-list></tp:nomenclature><tp:treatment-sec sec-type="Recognition"><title>Recognition.</title><p>Body robust. Pronotum black, with all margins and narrow median anterior stripe yellow; each elytron black, with rather narrow sub sutural, discal and marginal vittae yellow; legs yellow. Punctures of pronotum larger and denser than those on elytra; elytral punctures in somewhat regular rows on disc and sides (<xref ref-type="fig" rid="F23">Habitus 11</xref>); male size medium: length 2.63 ± 0.12 mm, width 1.56 ± 0.09 mm.</p></tp:treatment-sec><tp:treatment-sec sec-type="Distribution"><title>Distribution.</title><p>A typical eastern species distributed from North Dakota to Texas to the Atlantic Coast in the United States (<xref ref-type="bibr" rid="B167">Riley et al. 2003</xref>), and in the south of Ontario and Québec in eastern Canada (<xref ref-type="fig" rid="F40">Map 11</xref>).</p></tp:treatment-sec><tp:treatment-sec sec-type="Material examined"><title>Material examined.</title><p>ONTARIO: Carleton Co., Britannia, 17.VI.1948, S. D. Hicks [1♂, CNC]; same data, except 23.VI.1950, R. de Ruette [1♀, CNC]; Constance Bay, 14.VII.1950, S. D. Hick [1♀, CNC]; Dirleton, 4.VII.1956, S. D. Hicks [1♀, CNC]; Ottawa, 7.VIII.1914, F. G. Ouellet [1♂, IDM]; same data, except 15.VII.1957, J. E. H. Martin [1♂, CNC]; Essex Co., Leamington, 24.VI.1940, W. J. Brown [1♀, CNC]; Ojibway, 27.VI.1943, S. D. Hicks [1♀, CNC]; same data, except 10.VI.1944 [1♂, CNC]; Roseland, 17–24.VI.1944, S. D. Hicks [1♂ 3♀, CNC]; same <!--PageBreak-->data, except 17.VI.1946 [2♀, CNC]; same data, except 30.VI.–13.VII.1946 [2♂ 9♀, CNC]; Halton Co., Burlington, 1920, G. M. Stirrett [1♂ 1♀, CNC]; Hastings Co., Chatterton, 16.VII.1950, J. F. Brimley [2♂, CNC]; same data, except 2.VII.1951, J. C. Martin [1♀, CNC]; Marmora, 6.VII.1951, J. F. McAlpine [1♂, CNC]; same data, except 29.VIII.1952, C. Boyle [1♂, CNC]; Lanark Co., Bell’s Corners, 15–26.VI.1950, S. D. Hicks [1♂ 2♀, CNC]; same data, except 4.VII.1950 [1♀, CNC]; Niagara Co., St. Catherines, Decew Falls, 27.VII.1940, S. D. Hick [1♀, CNC]; Toronto Co., Kingsport, 3.VII.1965, D. D. Munroe [1♂ 1♀, CNC]; Toronto, 26.VI.1896, C. T. Hills [1♂ 2♀, LEM]; same data, except 27.V.1896 [1♂ 2♀, LEM]; same data, except 9.VI.1905, E. C. Oakley [3♀, ROM]; same data, except F. Knab [3♂ 1♀, USNM]; Wentworth Co., Ancaster, 10.VII.1965, J. E. Martin [2♂, CNC].</p><p>QUÉBEC: Berthier Co., Berthierville, 27.VII.1938, J. Ouellet [1♀, CEUM]; same data, except 8.VII.1950 [1♀, CEUM]; Lanoraie, 1.VII.1932 [1♂, CEUM]; Chambly Co., Boucherville, 1.VII, J. Ouellet [1♀, CEUM]; Deux-Montagnes Co., Saint-Eustache, 12.VIII.1917, J. Ouellet [2♀, CEUM]; Saint-Placide, 13.VII.1931, J. Ouellet [1♀, CEUM]; Gatineau Co., Aylmer, 21.VII.2009, ex. <italic><tp:taxon-name>Hypericum</tp:taxon-name></italic>, <italic><tp:taxon-name>Lythrum</tp:taxon-name></italic>, <italic><tp:taxon-name>Daucus</tp:taxon-name></italic>, graminées, etc, L. LeSage [1♀, CNC]; Île-de- Montréal Co., Montréal, 14.VII.1904, Beaulieu [1♀, USNM]; Joliette Co., Joliette, 12.VII.1909, J. Ouellet [1♀, CEUM]; same data, except 7–13.VII.1922 [29♂ 46♀, CEUM]; Napierville Co., Saint-Rémi, 1.VII.1920, J. Ouellet [1♂ 1♀, CEUM]; Papineau Co., Montebello, 16.VII.1937, J. Ouellet [1♀, CEUM]; Pontiac Co., Beech Grove, 18.VII.1951, J. F. McAlpine [1♀, CNC]; Yarm, 23.VII.1955, C. H. Mann [1♂, CNC]; Vaudreuil Co., Hudson Heights, 24–30.VII.1956, Lindberg [1♀, CNC]; Rigaud, 5.VII.1920, J. Ouellet [2♂ 1♀, CEUM].</p></tp:treatment-sec><tp:treatment-sec sec-type="Host plants"><title>Host plants.</title><p>No specific plant associations were recorded on labels of specimens examined. <xref ref-type="bibr" rid="B35">Chagnon (1937</xref>, <xref ref-type="bibr" rid="B38">1940</xref>) and <xref ref-type="bibr" rid="B39">Chagnon and Robert (1962)</xref> gave willow (<italic><tp:taxon-name>Salix</tp:taxon-name></italic> sp.) (<tp:taxon-name>Salicaceae</tp:taxon-name>) as a host in Québec, but <italic><tp:taxon-name>Pachybrachis othonus</tp:taxon-name></italic> was reported on a large number of questionable “hosts” by authors (details in <xref ref-type="bibr" rid="B44">Clark et al. 2004</xref>). <xref ref-type="bibr" rid="B11">Barney and Hall (2011)</xref> reported feeding, mating and oviposition on <italic><tp:taxon-name>Desmodium marilandicum</tp:taxon-name></italic> (L.) (<tp:taxon-name>Fabaceae</tp:taxon-name>).</p></tp:treatment-sec><tp:treatment-sec sec-type="Comments"><title>Comments.</title><p><xref ref-type="bibr" rid="B5">Balsbaugh (1973)</xref> and <xref ref-type="bibr" rid="B167">Riley et al. (2003)</xref> recognized <italic><tp:taxon-name>Pachybrachis othonus</tp:taxon-name></italic> as having three subspecies in North America.More information on habitats and hosts are needed on <italic><tp:taxon-name>Pachybrachis othonus othonus</tp:taxon-name></italic>, which is one of the easiest species to recognize.</p></tp:treatment-sec><tp:treatment-sec><!--Section generated to contain objects referenced in tp:taxon-treatment.--><fig id="F23" position="float" orientation="portrait"><label>Habitus 11.</label><caption><p>Dorsal habitus of <italic><tp:taxon-name>Pachybrachis othonus othonus</tp:taxon-name></italic>. Scale bar, 1 mm.</p></caption><graphic xmlns:xlink="http://www.w3.org/1999/xlink" xlink:href="ZooKeys-332-095-g023.jpg" position="float" orientation="portrait" xlink:type="simple"/></fig><fig id="F40" position="float" orientation="portrait"><label>Map 11.</label><caption><p>The known distribution of <italic><tp:taxon-name>Pachybrachis othonus othonus</tp:taxon-name></italic> in eastern Canada. OR – Ottawa River; SLR – St. Lawrence River.</p></caption><graphic xmlns:xlink="http://www.w3.org/1999/xlink" xlink:href="ZooKeys-332-095-g040.jpg" position="float" orientation="portrait" xlink:type="simple"/></fig></tp:treatment-sec><ref-list><ref id="B167"><mixed-citation xmlns:xlink="http://www.w3.org/1999/xlink" xlink:type="simple"><person-group><name name-style="western"><surname>Riley</surname><given-names>EG</given-names></name><name name-style="western"><surname>Clark</surname><given-names>SM</given-names></name><name name-style="western"><surname>Seeno</surname><given-names>TN</given-names></name></person-group> (<year>2003</year>) <article-title>Catalog of the leaf beetles of America north of Mexico (Coleoptera: Megalopodidae, Orsodacnidae and Chrysomelidae, excluding Bruchinae).</article-title><source>Coleopterists Society</source>, Special Publication no. <volume>1</volume>, <lpage>290</lpage> pp.</mixed-citation></ref><ref id="B35"><mixed-citation xmlns:xlink="http://www.w3.org/1999/xlink" xlink:type="simple"><person-group><name name-style="western"><surname>Chagnon</surname><given-names>G</given-names></name></person-group> (<year>1937</year>) <article-title>Contribution à l’étude des Coléoptères de la province de Québec.</article-title><source>Le Naturaliste canadien</source><volume>64</volume>: <fpage>20</fpage>–<lpage>30</lpage>; <fpage>101</fpage>–<lpage>117</lpage>; <fpage>216</fpage>–<lpage>228</lpage>; <fpage>243</fpage>–<lpage>253</lpage>.</mixed-citation></ref><ref id="B38"><mixed-citation xmlns:xlink="http://www.w3.org/1999/xlink" xlink:type="simple"><person-group><name name-style="western"><surname>Chagnon</surname><given-names>G</given-names></name></person-group> (<year>1940</year>) <article-title>Contribution à l’étude des Coléoptères de la province de Québec.</article-title><publisher-name>Département de Biologie de l’Université de Montréal</publisher-name>, <publisher-loc>Montréal, Québec</publisher-loc>, <lpage>385</lpage> pp.</mixed-citation></ref><ref id="B39"><mixed-citation xmlns:xlink="http://www.w3.org/1999/xlink" xlink:type="simple"><person-group><name name-style="western"><surname>Chagnon</surname><given-names>G</given-names></name><name name-style="western"><surname>Robert</surname><given-names>A</given-names></name></person-group> (<year>1962</year>) <article-title>Principaux Coléoptères de la province de Québec.</article-title><publisher-name>Les Presses de l’Université de Montréal</publisher-name>, <publisher-loc>Montréal, Québec</publisher-loc>, <lpage>440</lpage> pp.</mixed-citation></ref><ref id="B44"><mixed-citation xmlns:xlink="http://www.w3.org/1999/xlink" xlink:type="simple"><person-group><name name-style="western"><surname>Clark</surname><given-names>SM</given-names></name><name name-style="western"><surname>LeDoux</surname><given-names>DG</given-names></name><name name-style="western"><surname>Seeno</surname><given-names>TN</given-names></name><name name-style="western"><surname>Riley</surname><given-names>EG</given-names></name><name name-style="western"><surname>Gilbert</surname><given-names>AJ</given-names></name><name name-style="western"><surname>Sullivan</surname><given-names>JM</given-names></name></person-group> (<year>2004</year>) <article-title>Host plants of leaf beetle species occurring in the United States and Canada.</article-title><source>The Coleopterists Society, Special Publication No. 2</source>, <lpage>476</lpage> pp.</mixed-citation></ref><ref id="B11"><mixed-citation xmlns:xlink="http://www.w3.org/1999/xlink" xlink:type="simple"><person-group><name name-style="western"><surname>Barney</surname><given-names>RJ</given-names></name><name name-style="western"><surname>Hall</surname><given-names>SL</given-names></name></person-group> (<year>2011</year>) <article-title>New host plant records for selected Cryptocephaline leaf beetles (Coleoptera: Chrysomelidae) in Kentucky.</article-title><source>The Coleopterists Bulletin</source><volume>65</volume>(<issue>1</issue>): <fpage>15</fpage>-<lpage>19</lpage>. doi: <ext-link ext-link-type="uri" xlink:href="http://dx.doi.org/10.1649/0010-065X-65.1.15" xlink:type="simple">10.1649/0010-065X-65.1.15</ext-link></mixed-citation></ref><ref id="B5"><mixed-citation xmlns:xlink="http://www.w3.org/1999/xlink" xlink:type="simple"><person-group><name name-style="western"><surname>Balsbaugh</surname><given-names>EU</given-names></name></person-group> (<year>1973</year>) <article-title>Geographical variation in <italic>Pachybrachis othonus</italic> (Coleoptera: Chrysomelidae) with descriptions of a new subspecies.</article-title><source>Annals of the Entomological Society of America</source><volume>66</volume>(<issue>2</issue>): <fpage>252</fpage>-<lpage>261</lpage>.</mixed-citation></ref></ref-list></tp:taxon-treatment>
