# Supplementary material for: Pachybrachis (Coleoptera, Chrysomelidae, Cryptocephalinae) of Eastern Canada
Source: Zookeys. 2013 Sep 19;(332):95–175. doi: 10.3897/zookeys.332.4753 (PMC3804768; doi:10.3897/zookeys.332.4753)
Supplement: XML Treatment for Pachybrachis peccans [file zookeys.332.4753-treatment13.xml]

<!DOCTYPE tp:taxon-treatment
  PUBLIC "-//TaxonX//DTD Taxonomic Treatment Publishing DTD v0 20100105//EN" "tax-treatment-NSO.dtd">
<tp:taxon-treatment xmlns:tp="http://www.plazi.org/taxpub"><tp:treatment-meta><mixed-citation publication-type="journal"><person-group><name><surname>Barney</surname><given-names>Robert J.</given-names></name><name><surname>LeSage</surname><given-names>Laurent</given-names></name><name><surname>Savard</surname><given-names>Karine</given-names></name></person-group><article-title><italic>Pachybrachis</italic> (Coleoptera, Chrysomelidae, Cryptocephalinae) of Eastern Canada</article-title><source>Zookeys</source><day>19</day><month>9</month><year>2013</year><volume>2013</volume><issue>332</issue><fpage>95</fpage><lpage>175</lpage><pub-id pub-id-type="doi">10.3897/zookeys.332.4753</pub-id></mixed-citation></tp:treatment-meta><tp:nomenclature><tp:taxon-name>
                        <tp:taxon-name-part taxon-name-part-type="genus">Pachybrachis</tp:taxon-name-part>
                        <tp:taxon-name-part taxon-name-part-type="species">peccans</tp:taxon-name-part>
                        <object-id xmlns:xlink="http://www.w3.org/1999/xlink" xlink:type="simple">http://species-id.net/wiki/Pachybrachis_peccans</object-id>
                    </tp:taxon-name><tp:taxon-authority>Suffrian, 1852</tp:taxon-authority><xref ref-type="fig" rid="F24">Habitus 12</xref><xref ref-type="fig" rid="F41">; Map 12</xref><xref ref-type="fig" rid="F1">; Figures 1b</xref><xref ref-type="fig" rid="F2">, 2a</xref><tp:nomenclature-citation-list><tp:nomenclature-citation><tp:taxon-name>Pachybrachis peccans</tp:taxon-name><comment> Suffrian, 1852: 192.</comment></tp:nomenclature-citation></tp:nomenclature-citation-list></tp:nomenclature><tp:treatment-sec sec-type="Recognition"><title>Recognition.</title><p>Ocular lines prominent (<xref ref-type="fig" rid="F2">Figure 2a</xref>); males with enlarged foreleg claws (<xref ref-type="fig" rid="F4">Figures 4a, b</xref>); color extremely variable, ranging from yellowish with faint black spots to almost black speckled with small yellow marks (<xref ref-type="fig" rid="F24">Habitus 12</xref>); male size small: length 2.15 ± 0.16 mm, width 1.13 ± 0.09 mm.</p><!--PageBreak--></tp:treatment-sec><tp:treatment-sec sec-type="Distribution"><title>Distribution.</title><p>Transcontinental species, widely distributed from Texas to Yukon to Atlantic Coast (<xref ref-type="bibr" rid="B130">LeSage 1991</xref>; <xref ref-type="bibr" rid="B167">Riley et al. 2003</xref>). Found in eastern Canada from Ontario to Prince Edward Island (<xref ref-type="fig" rid="F41">Map 12</xref>).</p></tp:treatment-sec><tp:treatment-sec sec-type="Material examined"><title>Material examined.</title><p>NEW BRUNSWICK: Kent Co., Kouchibouguac National Park, 5–6.VII.1977, M. Ivanochko [40♂ 28♀, CNC]; same data, except 5–19.VII.1977, S. J. Miller [2♂ 7♀, CNC]; same data, except 8–13.VIII.1977 [2♂ 1♀, CNC]; same data, except 27.VII.1977, G. A. Calderwood [1♀, CNC]; same data, except 4.VIII.1977 [1♂ 1♀, CNC]; same data, except 16.VI.1978, D. B. Lyons [1♂, CNC]; Kings Co., Mechanic’s Lake, 30.VII.1926 [1♂, CNC]; Penobsquis, 21–31.VII.1926, C. A. Frost [1♂ 2♀, CNC]; Queens Co., Canning Grand Lake near Flowers Cove, 1.VII.2004, D. Sabine and R. Webster [1♂, RWIC]; Saint John Co., St. John, 8.VII.1902, W. McIntosch [1♀, USNM]; same data, except 19.VI.1981, sweeping vegetation, D. R. Ward [1♂ 1♀, CNC]; York Co., New Maryland Charters Settlement, 27.VI.2004, R. P. Webster [1♂, RWIC].</p><p>NOVA SCOTIA: Annapolis Co., Annapolis Royal, 21.VII.1928, W. J. Brown [1♂ 1♀, CNC]; Inverness Co., Cape Breton Highlands National Park, Grande Falaise, 30 m, 0.5 km north, 9.VI.1983, forest, flood plain, H. Goulet [1♂, CNC]; Kings Co., Kentville, 20.VI.1981, sweeping, D. Ward [1♀, CNC]; Queens Co., Greenfield Queens, 13.VI.1910, P. G. Bolster [1♀, MCZ]; Port Medway &amp; vic. Queen, 7–20.VII.1910 [2♂ 2♀, MCZ].</p><p>ONTARIO: Algoma Dist., Lake Superior Provincial Park, Agawa Bay Campground, 8.VII.1970, ROM Field Party [1♂ 2♀, ROM]; Carleton Co., Britannia, 14.VI.1949, R. de Ruette [1♂, CNC]; Britannia Bay, 3.VI.1959, S. D. Hicks [2♂ 1♀, CNC]; Britannia Heights, 16.VII.1958, S. D. Hicks [1♀, CNC]; same data, except 7.VII.1961, ex. <!--PageBreak--><italic><tp:taxon-name>Populus balsamifera</tp:taxon-name></italic> [17♂ 12♀, CNC]; Constance Bay, 30.VIII.1982, L. J. Milne [1♀, CNC]; Ottawa, 14.VI.1972, F. G. Ouellet [1♀, IDM]; Cochrane Dist., Smoky Falls, Mattagami River, 6.VII.1934, G. S. Walley [1♂, CNC]; Timmins, 16.VI.1982, on plants in gravel, J. Pilny [1♀, CNC]; same data, except Mattagami River, <named-content xmlns:xlink="http://www.w3.org/1999/xlink" content-type="dwc:verbatimCoordinates" xlink:type="simple">48°30'N, 81°15'W</named-content>, 16.VI.1982, Pilny &amp; Motz [2♀, CNC]; Essex Co., Belle River, 26.V.1946, S. D. Hicks [1♀, CNC]; Leamington, 4.VI.1937, G. S. Walley [1♂ 3♀, CNC]; Ojibway, 9.VI.1943, S. D. Hicks [2♂ 2♀, CNC]; same data, except 28.V.1944 [1♂ 1♀, CNC]; Pelee Island, VI.24, R. C. Osburn [1♂, OSU]; same data, except 3.VII.1931, W. J. Brown [2♀, CNC]; same data, except 11.VI.1940, ex. <italic><tp:taxon-name>Salix</tp:taxon-name></italic> [6♂ 4♀, CNC]; Point Pelee, 23–29.VI.1931, W. J. Brown [18♂ 18♀, CNC]; same data, except 3.VII.1931 [1♂ 1♀, CNC]; same data, except 29.V.1940 [3♂ 2♀, CNC]; same data, except 1.VII.1940 [1♂ 2♀, CNC]; same data, except 3.VI.1929, L. J. Milne [5♂ 5♀, CNC]; same data, except 1.VI.1933, ex. willow, G. M. Stirrett [2♂ 4♀, 6, CNC]; same data, except 19–20.V.1955, ex. <italic><tp:taxon-name>Salix interior</tp:taxon-name></italic>, S. D. Hicks [2♂ 8♀, CNC]; same data, except 30.V.1929, G. S. Walley [3♂ 3♀, CNC]; same data, except 25.VI.1920, N. K. Bigelow [1♂ 1♀, ROM]; Point Pelee National Park, 6.VI.1981, ex. <italic><tp:taxon-name>Salix</tp:taxon-name></italic> spp., L. LeSage &amp; D. Ward [1♂, CNC]; same data, except 29.VII.1982, L. LeSage [1♂ 1♀, CNC]; Haldimand Co., Dunville, 30.V.1954, R. Plath [1♂ 1♀, USNM]; Hastings Co., Marmora, 1.VII.1952, sweep from <italic><tp:taxon-name>Rubus</tp:taxon-name></italic> spp., G. P. Holland [1♀, CNC]; Kenora Dist., Malachi, 13–14.VII.1947, W. Y. Watson [1♂ 1♀, ROM]; Willard Lake, 22.VI.1992, lot 1, B.F. &amp; J.L. Carr [1♂, CNC]; Kent Co., Erieau, 26.VI.1932, ex. <italic><tp:taxon-name>Cornus</tp:taxon-name></italic> sp., G. M. Stirrett [5♂ 4♀, CNC]; Rondeau Park, 3.VI.1981, L. LeSage [3♂ 11♀, CNC]; same data, except 4.VI.1981, ex. <italic><tp:taxon-name>Salix</tp:taxon-name></italic> spp. [2♀, CNC]; same data, except 29.V.1985, marsh trail [2♂ 3♀, CNC]; same data, except 28.V.1985, sandy beach [1♀, CNC]; same data, except 7.VI.1981, sifted litter under willows, L. LeSage &amp; D. Ward [4♂ 7♀, CNC]; same data, except 3.VI.1981, sweep willow and grasses, D. Ward [1♂, CNC]; same data, except 5.VI.1985, under willow, J. M. Campbell &amp; A. Davies [1♂, CNC]; Lanark Co., Bell’s Corner, 30.VI.1950, S. D. Hicks [1♀, CNC]; Niagara Co., Ridgeway, A. H. Kilman [1♀, ROM]; Nipissing Dist., Algonquin Park, 18.VI.1922, J. McDunnough [2♀, CNC]; same data, except 4.VII.1965, W. F. O. [1♀, CNC]; North Bay, 11.VII.1972, E. J. Kiteley [1♀, CNC]; North Bay, Trout Creek, 25.VI.1984, willow [1♀, CNC]; Norfolk Co., Hemlock, 9.VIII.1945, ex. <italic><tp:taxon-name>Salix</tp:taxon-name></italic>, G. M. Stirrett [1♂ 1♀, CNC]; Turkey Point, 8.VI.1931, W. J. Brown [2♂ 1♀, CNC]; same data, except 24.VII.1984, sweeping in marshy area, L. LeSage [5♂ 1♀, CNC]; Walsingham Forestry Station, 25.VII.1984, sweeping in ditch, L. LeSage [1♂ 3♀, CNC]; Parry Sound Dist., Burk’s Falls, 14.VII.1926, F. P. Ide [1♀, CNC]; Scotia Junction, 28.VIII.1934, H. W. Wenzel [1♂, OSU]; Peel Co., Port Credit, 4.VII.1908 [1♂, ROM]; Peterborough Co., Hastings, 2.VI.1934, J. F. Brimley [2♀, CNC]; same data, except 31.VI.1934 [1♀, CNC]; same data, except 9.VI.1935 [1♀, CNC]; same data, except 4.VI.1950 [1♀, CNC]; same data, except 5.IX.1956 [2♀, CNC]; Prince Edward Co., same data, except 9–13.VII.1941 [1♀, CNC]; same data, except 24.VII.1945 [1♀, CNC]; Prince Edward Co., Picton, 22.VI.1985, M. Davis [1♀, CNC]; Rainy River Dist., 13–15.VII.1924, J. F. Brimley [2♀, CNC]; same data, except 24.VIII.1924 [1♀, CNC]; Renfrew Co., Petawawa, 17.VI.1980, ex. <italic><tp:taxon-name>Comptonia peregrina</tp:taxon-name></italic>, L. LeSage [1♀, CNC]; Sudbury Dist., Sudbury 1988 [1♂ 1♀, CNC]; same data, except Wickham [1♀, USNM]; Thunder Bay Dist., Black Sturgeon Lake, 1–15.VIII.1956, Lindberg [7♂ 24♀, CNC]; Manitouwadge, 22.VII.1983, T. Baker [2♀, CNC]; same data, except 7.VII.1991, on weeds near woodpile pine logs, [1♂, CNC]; same data, except 21.VI.1992 [1♀, CNC]; 59 km north of junction of highway 516 &amp; 599, 24.VI.1992, lot 2, B.F. &amp; J.L. Carr [1♀, CNC]; Timiskaming Dist., Elk Lake, 30.VI.1958, G. H. Dieke [1♂, USNM]; Toronto Co., Toronto, F. Knab [10♂ 6♀, USNM]; same data, except 2.VII.1894, [1♀, ROM]; same data, except VII.1933 [2♂ 2♀, ROM]; same data, except 30.V.1896, H. R. [1♂ 1♀, LEM]; same data, except 26.VI.1896, C. T. Hills [1♀, LEM]; same data, except 20.VI.1908, R. J. Crew [1♀, ROM]; same data, except 8.VI.1926, E. C. Oakley [1♂ 2♀, LEM]; same data, except VII.1933, L. J. Milne [2♀, UNHC]; Victoria Co., Fenelon Falls, Lindsay, 17.VI.1959, ex. <italic><tp:taxon-name>Salix</tp:taxon-name></italic> sp., F.I.S. [1♂, CNC]; Unknown Co., Sultan road, 68 km west of junction of highway 144, 26.VI.1996, Lot 2, B.F. &amp; J.L. Carr [1♂ 2♀, CNC].</p><p>PRINCE EDWARD ISLAND: Kings Co., Souris, 12.VII.1993, ex. lowbush blueberry, M. E. M. Smith [2♂ 1♀, CNC]; Queens Co., PEI National Park Stanhope Campground, 13.VIII.1991, D. S. Chandler [2♂, UNHC].</p><p>QUÉBEC: Abitibi Co., Saint-Vital-de-Clermont, 9.VIII.1983, sweeping weeds in <!--PageBreak--><!--PageBreak--><italic><tp:taxon-name>Pinus banksiana</tp:taxon-name></italic> Lamb. forest, A. Larochelle [1♂, CNC]; Argenteuil Co., Saint-Philippe-d’Argenteuil, 21.VI.1983, ex. <italic><tp:taxon-name>Betula populifolia</tp:taxon-name></italic> Marsh., Larochelle [1♂, CNC]; Arthabaska Co., Blandford, 21.VI.1980, ex. <italic><tp:taxon-name>Salix</tp:taxon-name></italic> sp., A. Larochelle [1♀, CNC]; Bellechasse Co., Saint-Étienne, 1.VI.1980, J. C. Aubé [3♂ 2♀, LEM]; Berthier Co., Berthierville, 4.VI.1944, A. Robert [1♀, CEUM]; Bonaventure Co., Carleton, 29.VII.1981, waste land on weeds, A. Larochelle [1♂, CNC]; Cascapédia, 11–14.VI.1933, W. J. Brown [7♂ 12♀, CNC]; Port-Daniel, 30.VII.1981, field on weeds, A. Larochelle [1♂, CNC]; Brome Co., Knowlton, 10–12.VII.1928, G. H. Fish [2♂ 1♀, CNC]; Champlain Co., La Tuque. 8.VIII.1981, ex. <italic><tp:taxon-name>Myrica asplenifolia</tp:taxon-name></italic> L., A. Larochelle [1♀, CNC]; Chicoutimi Co., Jonquière, 27.VI.1970, ex. <italic><tp:taxon-name>Populus tremuloides</tp:taxon-name></italic>, C. Chantz [1♂, AJGC]; Deux-Montagnes Co., La Trappe, 25.V.1929, P. Leopold [1♀, CEUM]; same data, except 27.VI.1933, J. Ouellet [3♂ 1♀, Det. by H. C. Fall, CEUM]; same data, except 2.VII.1933 [2♂ 1♀, CEUM]; same data, except 28.VI.1935 [14♂ 19♀, CEUM]; same data, except 23.VII.1950 [2♂ 2♀, CEUM]; Saint-Placide, 4.VI.1933 [1♀, CEUM]; Gaspé-Est Co., Gaspé, 7.VII.1931 [1♂, Fall-MCZ]; same data, except 25.VII.1954, W. J. Brown [1♂ 2♀, CNC]; Percé, 30.VII.1981, roadside, on weeds, A. Larochelle [1♀, CNC]; Val-d’Espoir, 18.VIII.1939, J. Ouellet [1♀, CEUM]; Gatineau Co., Lytton, 1.VII.1981, ex. <italic><tp:taxon-name>Salix</tp:taxon-name></italic> sp., A. Larochelle [1♀, CNC]; Île-de- Montréal Co., Montréal, 28.VI, J. Ouellet [1♀, CEUM]; same data, except 2.VII.1917 [1♂, CEUM]; same data, except 30.V.1940, A. Robert [2♂ 3♀, CEUM]; same data, except 15.VI.1951, M. Larochelle [1♀, CEUM]; same data, except 17.VI.1980, E. J. Kiteley [1♀, CNC]; same data, except 30.V.1981 [1♂, CNC]; Joliette Co., Joliette, 15.VII.1924 [1♂, Fall- MCZ]; same data, except, 15.VII.1917, J. Ouellet [3♀, CEUM]; same data, except 7–13.VII.1922 [2♂ 2♀, CEUM]; same data, except 7–15.VII.1924 [15♂ 5♀, CEUM]; same data, except 12.VI.1930 [1♂, CEUM]; Kamouraska Co., Sully, 24–26.VI.1936, J. Ouellet [33♂ 45♀, CEUM]; same data, except 1–2.VII.1936 [17♂ 26♀, CEUM]; same data, except 9.VII.1936 [25♂ 24♀, CEUM]; same data, except 13–14.VII.1936 [18♂ 22♀, CEUM]; same data, except 21.VII.1936 [2♂ 4♀, CEUM]; Labelle Co., Lac Saguay, 19.VI.1981, ex. <italic><tp:taxon-name>Salix</tp:taxon-name></italic> sp., A. Larochelle [1♀, CNC]; Nominingue, 25.VIII.1930, J. Ouellet [1♀, CEUM]; same data, except 12–24.VII.1932 [22♂ 37♀, CEUM]; same data, except 24.VII.1933, A. Robert [1♂ 2♀, CEUM]; same data, except 19.VI.1934, L. Daviault [1♂, CEUM]; same data, except 21.VII.1932 [1♀, Fall- MCZ]; Lévis Co., Lauzon, 29.VI.1932, J. Ouellet [1♀, CEUM]; Montcalm Co., Parc du Mont-Tremblant, 15.VIII.1954, A. Robert [1♂ 1♀, CEUM]; same data, except 27.VI.1971, E. J. Kiteley [1♂, CNC]; Nicolet Co., Blandford, 21.VI.1980, A. Larochelle [1♀, CNC]; Papineau Co., Montebello, 3.VII.1937, J. Ouellet [1♀, CEUM]; Portneuf Co., Lac Sergent, 2.VII.1961, J. L. Laliberté [1♀, IDM]; Saint-Augustin, 17.VI.1967, J. L. Laliberté [1♂, IDM]; same data, except 22.VI.1977 [1♂, IDM]; Sainte-Catherine, 8–14.VII.1956, J. C. Aubé [7♂ 4♀, LEM; 2♂ 2♀, AMNH, 1♂, USNM]; same data, except 19.VI.1957 [1♂, LEM]; same data, except 11.VI.1960 [1♀, LEM]; same data, except 9–15.VII.1960 [1♂ 1♀, LEM; 1♀, USNM]; same data, except 26.VII.1961 [2♀, LEM]; same data, except 5.VIII.1961 [1♀, LEM]; same data, except 15.VII.1956, J. L. Laliberté [1♂ 2♀, IDM]; Québec Co., Cap-Rouge, 27.VI.1959, J. C. Aubé [1♂, LEM]; same data, except 24.VI.1981, D. R. Ward [1♀, CNC]; Lac Beauport, 11–23.VII.1956, J. L. Laliberté [1♂ 2♀, IDM]; Québec, 15.VI.1957, J. C. Aubé [1♂, LEM; 1♂, AMNH]; Saguenay Co., Grandes- Bergeronnes, 20.VII.1981, field on weeds, A. Larochelle [1♀, CNC]; Rivière Barthélemy, 22.VII.1981, field on weeds, A. Larochelle [1♂, CNC]; Tadoussac, 23.VII.1932, A. F. Winn [3♀, CEUM]; Saint-Jean Co., Saint-Jean-sur-Richelieu (as “St. Johns”), F. Knab [1♂, USNM]; Saint-Maurice Co., Pointe-du-Lac, 11.VII.1926, J. L. Laliberté [1♀, IDM]; same data, except 5.VIII.1927 [1♂ 1♀, IDM]; same data, except 26.VII.1928 J. L. Laliberté [1♀, IDM]; same data, except 20.VII.1936 [2♀, IDM]; Soulanges Co., Rivière-Beaudette, 10.VIII.1985, Larochelle &amp; Larivière [1♀, CNC]; Témiscamingue Co. Laniel, 5–6.VI.1963, W. Gagné [1♂, CNC]; Notre- Dame-du-Nord, 36.VI [2♂, CEUM]; Vaudreuil Co., Rigaud, 13.VII.1973, sweeping <italic><tp:taxon-name>Salix</tp:taxon-name></italic> sp., E. J. Kiteley [3♂ 3♀, CNC]; same data, except 7.VI.1985, willow in flower (<italic><tp:taxon-name>Salix</tp:taxon-name></italic> sp.), Larochelle &amp; Larivière [1♂, CNC]; same data, except 7.VI.1985, old field birch (<italic><tp:taxon-name>Betula populifolia</tp:taxon-name></italic> Marsh.), Larochelle &amp; Larivière [1 ♀, CNC]; Saint-Lazare, 20.VI.1983, ex. <italic><tp:taxon-name>Salix fragilis</tp:taxon-name></italic> L., A. Larochelle [1♀, CNC]; Mont Lyall 1500 ft, 31.VII.1933, W. J. Brown [2♂ 4♀, CNC].</p></tp:treatment-sec><tp:treatment-sec sec-type="Host plants"><title>Host plants.</title><p>Large series of <italic><tp:taxon-name>Pachybrachis peccans</tp:taxon-name></italic> were reportedly taken on <italic><tp:taxon-name>Populus balsami-fera</tp:taxon-name></italic> L. and <italic><tp:taxon-name>Salix</tp:taxon-name></italic> spp. (<tp:taxon-name>Salicaceae</tp:taxon-name>). Other plant associations recorded on labels were <italic><tp:taxon-name>Populus tremuloides</tp:taxon-name></italic> Michx.; lowbush blueberry (<italic><tp:taxon-name>Vaccinium angustifolium</tp:taxon-name></italic> Ait.) (<tp:taxon-name>Ericaceae</tp:taxon-name>); <italic><tp:taxon-name>Rubus</tp:taxon-name></italic> spp. (<tp:taxon-name>Rosaceae</tp:taxon-name>); and <italic><tp:taxon-name>Comptonia peregrina</tp:taxon-name></italic> (L.) (<tp:taxon-name>Myricaceae</tp:taxon-name>). Larvae were reared on dead leaves of sand-bar willow (<italic><tp:taxon-name>Salix interior</tp:taxon-name></italic> Rowlee) by <xref ref-type="bibr" rid="B129">LeSage (1985)</xref>. Larochelle specimens from Québec had a wide range of potential plant associations. Several additional potential hosts are listed by <xref ref-type="bibr" rid="B44">Clark et al. (2004)</xref> from their literature review.</p></tp:treatment-sec><tp:treatment-sec sec-type="Comments"><title>Comments.</title><p><italic><tp:taxon-name>Pachybrachis peccans</tp:taxon-name></italic> was the most commonly examined species (over 900 specimens; <xref ref-type="table" rid="T1">Table 1</xref>). It has also the largest distribution, being found from Nova Scotia to Yukon (<xref ref-type="fig" rid="F41">Map 12</xref>). <italic><tp:taxon-name>Pachybrachis peccans</tp:taxon-name></italic> is reported here for the first time from PE.</p><table-wrap id="T1" position="float" orientation="portrait"><label>Table 1.</label><caption><p>List of <italic><tp:taxon-name>Pachybrachis</tp:taxon-name></italic> species recorded from eastern Canada, with number of specimens examined per province. No specimens were found bearing a label from Newfoundland or Labrador.&lt;br/&gt;</p></caption><table><tbody><tr><th rowspan="1" colspan="1"/><th rowspan="1" colspan="1"><bold>ON</bold></th><th rowspan="1" colspan="1"><bold>QC</bold></th><th rowspan="1" colspan="1"><bold>NB</bold></th><th rowspan="1" colspan="1"><bold>NS</bold></th><th rowspan="1" colspan="1"><bold>PE</bold></th><th rowspan="1" colspan="1"><bold>Total</bold></th></tr><tr><td rowspan="1" colspan="1"><italic><tp:taxon-name>Pachybrachis atomarius</tp:taxon-name></italic> (F. E. Melsheimer)</td><td rowspan="1" colspan="1">32</td><td rowspan="1" colspan="1">1</td><td rowspan="1" colspan="1">0</td><td rowspan="1" colspan="1">0</td><td rowspan="1" colspan="1">0</td><td rowspan="1" colspan="1">33</td></tr><tr><td rowspan="1" colspan="1"><italic><tp:taxon-name>Pachybrachis bivittatus</tp:taxon-name></italic> (Say)</td><td rowspan="1" colspan="1">59</td><td rowspan="1" colspan="1">43</td><td rowspan="1" colspan="1">0</td><td rowspan="1" colspan="1">0</td><td rowspan="1" colspan="1">0</td><td rowspan="1" colspan="1">102</td></tr><tr><td rowspan="1" colspan="1"><italic><tp:taxon-name>Pachybrachis calcaratus</tp:taxon-name></italic> Fall</td><td rowspan="1" colspan="1">2</td><td rowspan="1" colspan="1">0</td><td rowspan="1" colspan="1">0</td><td rowspan="1" colspan="1">0</td><td rowspan="1" colspan="1">0</td><td rowspan="1" colspan="1">2</td></tr><tr><td rowspan="1" colspan="1"><italic><tp:taxon-name>Pachybrachis cephalicus</tp:taxon-name></italic> Fall<xref ref-type="fn" rid="TN1">*</xref></td><td rowspan="1" colspan="1">25<xref ref-type="fn" rid="TN2">**</xref></td><td rowspan="1" colspan="1">0</td><td rowspan="1" colspan="1">0</td><td rowspan="1" colspan="1">0</td><td rowspan="1" colspan="1">0</td><td rowspan="1" colspan="1">25</td></tr><tr><td rowspan="1" colspan="1"><italic><tp:taxon-name>Pachybrachis hepaticus hepaticus</tp:taxon-name></italic> (F. E. Melsheimer)</td><td rowspan="1" colspan="1">19</td><td rowspan="1" colspan="1">91</td><td rowspan="1" colspan="1">0</td><td rowspan="1" colspan="1">0</td><td rowspan="1" colspan="1">0</td><td rowspan="1" colspan="1">110</td></tr><tr><td rowspan="1" colspan="1"><italic><tp:taxon-name>Pachybrachis luctuosus</tp:taxon-name></italic> Suffrian<xref ref-type="fn" rid="TN1">*</xref></td><td rowspan="1" colspan="1">17<xref ref-type="fn" rid="TN2">**</xref></td><td rowspan="1" colspan="1">3<xref ref-type="fn" rid="TN2">**</xref></td><td rowspan="1" colspan="1">0</td><td rowspan="1" colspan="1">0</td><td rowspan="1" colspan="1">0</td><td rowspan="1" colspan="1">20</td></tr><tr><td rowspan="1" colspan="1"><italic><tp:taxon-name>Pachybrachis luridus</tp:taxon-name></italic> (Fabricius)</td><td rowspan="1" colspan="1">66</td><td rowspan="1" colspan="1">0</td><td rowspan="1" colspan="1">0</td><td rowspan="1" colspan="1">0</td><td rowspan="1" colspan="1">0</td><td rowspan="1" colspan="1">66</td></tr><tr><td rowspan="1" colspan="1"><italic><tp:taxon-name>Pachybrachis m-nigrum</tp:taxon-name></italic> (F. E. Melsheimer)</td><td rowspan="1" colspan="1">0</td><td rowspan="1" colspan="1">4</td><td rowspan="1" colspan="1">1</td><td rowspan="1" colspan="1">0</td><td rowspan="1" colspan="1">0</td><td rowspan="1" colspan="1">5</td></tr><tr><td rowspan="1" colspan="1"><italic><tp:taxon-name>Pachybrachis nigricornis</tp:taxon-name></italic> (Say)</td><td rowspan="1" colspan="1">143</td><td rowspan="1" colspan="1">82</td><td rowspan="1" colspan="1">11</td><td rowspan="1" colspan="1">0</td><td rowspan="1" colspan="1">0</td><td rowspan="1" colspan="1">236</td></tr><tr><td rowspan="1" colspan="1"><italic><tp:taxon-name>Pachybrachis obsoletus</tp:taxon-name></italic> Suffrian</td><td rowspan="1" colspan="1">87</td><td rowspan="1" colspan="1">22</td><td rowspan="1" colspan="1">14<xref ref-type="fn" rid="TN2">**</xref></td><td rowspan="1" colspan="1">0</td><td rowspan="1" colspan="1">0</td><td rowspan="1" colspan="1">123</td></tr><tr><td rowspan="1" colspan="1"><italic><tp:taxon-name>Pachybrachis othonus othonus</tp:taxon-name></italic> (Say)</td><td rowspan="1" colspan="1">59</td><td rowspan="1" colspan="1">94</td><td rowspan="1" colspan="1">0</td><td rowspan="1" colspan="1">0</td><td rowspan="1" colspan="1">0</td><td rowspan="1" colspan="1">153</td></tr><tr><td rowspan="1" colspan="1"><italic><tp:taxon-name>Pachybrachis peccans</tp:taxon-name></italic> Suffrian</td><td rowspan="1" colspan="1">337</td><td rowspan="1" colspan="1">483</td><td rowspan="1" colspan="1">93</td><td rowspan="1" colspan="1">9</td><td rowspan="1" colspan="1">5<xref ref-type="fn" rid="TN2">**</xref></td><td rowspan="1" colspan="1">927</td></tr><tr><td rowspan="1" colspan="1"><italic><tp:taxon-name>Pachybrachis pectoralis</tp:taxon-name></italic> (F. E. Melsheimer)</td><td rowspan="1" colspan="1">15</td><td rowspan="1" colspan="1">36</td><td rowspan="1" colspan="1">0</td><td rowspan="1" colspan="1">0</td><td rowspan="1" colspan="1">0</td><td rowspan="1" colspan="1">51</td></tr><tr><td rowspan="1" colspan="1"><italic><tp:taxon-name>Pachybrachis spumarius</tp:taxon-name></italic> Suffrian</td><td rowspan="1" colspan="1">179</td><td rowspan="1" colspan="1">142</td><td rowspan="1" colspan="1">0</td><td rowspan="1" colspan="1">0</td><td rowspan="1" colspan="1">0</td><td rowspan="1" colspan="1">321</td></tr><tr><td rowspan="1" colspan="1"><italic><tp:taxon-name>Pachybrachis subfasciatus</tp:taxon-name></italic> (J. E. LeConte)</td><td rowspan="1" colspan="1">18</td><td rowspan="1" colspan="1">0</td><td rowspan="1" colspan="1">0</td><td rowspan="1" colspan="1">0</td><td rowspan="1" colspan="1">0</td><td rowspan="1" colspan="1">18</td></tr><tr><td rowspan="1" colspan="1"><italic><tp:taxon-name>Pachybrachis tridens</tp:taxon-name></italic> (F. E. Melsheimer)</td><td rowspan="1" colspan="1">8</td><td rowspan="1" colspan="1">0</td><td rowspan="1" colspan="1">0</td><td rowspan="1" colspan="1">0</td><td rowspan="1" colspan="1">0</td><td rowspan="1" colspan="1">8</td></tr><tr><td rowspan="1" colspan="1"><italic><tp:taxon-name>Pachybrachis trinotatus</tp:taxon-name></italic> (F. E. Melsheimer)</td><td rowspan="1" colspan="1">53</td><td rowspan="1" colspan="1">11</td><td rowspan="1" colspan="1">0</td><td rowspan="1" colspan="1">0</td><td rowspan="1" colspan="1">0</td><td rowspan="1" colspan="1">64</td></tr><tr><td rowspan="1" colspan="1">Total per province</td><td rowspan="1" colspan="1">1119</td><td rowspan="1" colspan="1">1012</td><td rowspan="1" colspan="1">119</td><td rowspan="1" colspan="1">9</td><td rowspan="1" colspan="1">5</td><td rowspan="1" colspan="1">2264</td></tr></tbody></table><table-wrap-foot><fn id="TN1"><p>*New national record for Canada,</p></fn><fn id="TN2"><p>**New provincial record</p></fn></table-wrap-foot></table-wrap><p>As one of several species in North America having distinct ocular lines, enlarged claws, and varying degrees of maculation, there is much potential confusion with other species. <xref ref-type="bibr" rid="B76">Fall (1915)</xref> stated, “While <italic><tp:taxon-name>Pachybrachis peccans</tp:taxon-name></italic> varies toward <italic><tp:taxon-name>Pachybrachis melanostictus</tp:taxon-name></italic> in its darker individuals, it approaches so closely to <italic><tp:taxon-name>Pachybrachis diversus</tp:taxon-name></italic> and <italic><tp:taxon-name>Pachybrachis abdominalis</tp:taxon-name></italic> in some of its paler forms as to make distinction purely discretional.” At this time, we believe <italic><tp:taxon-name>Pachybrachis diversus</tp:taxon-name></italic> is a more southern species not found in Canada, and <italic><tp:taxon-name>Pachybrachis abdominalis</tp:taxon-name></italic> and <italic><tp:taxon-name>Pachybrachis melanostictus</tp:taxon-name></italic> are not found in eastern Canada.</p></tp:treatment-sec><tp:treatment-sec><!--Section generated to contain objects referenced in tp:taxon-treatment.--><fig id="F24" position="float" orientation="portrait"><label>Habitus 12.</label><caption><p>Dorsal habitus of <italic><tp:taxon-name>Pachybrachis peccans</tp:taxon-name></italic>. Scale bar, 1 mn.</p></caption><graphic xmlns:xlink="http://www.w3.org/1999/xlink" xlink:href="ZooKeys-332-095-g024.jpg" position="float" orientation="portrait" xlink:type="simple"/></fig><fig id="F41" position="float" orientation="portrait"><label>Map 12.</label><caption><p>The known distribution of <italic><tp:taxon-name>Pachybrachis peccans</tp:taxon-name></italic> in eastern Canada. SR – Saguenay River.</p></caption><graphic xmlns:xlink="http://www.w3.org/1999/xlink" xlink:href="ZooKeys-332-095-g041.jpg" position="float" orientation="portrait" xlink:type="simple"/></fig><fig id="F1" position="float" orientation="portrait"><label>Figure 1.</label><caption><p>Eyes: <bold>a</bold> close eyes, <italic><tp:taxon-name>Pachybrachis pectoralis</tp:taxon-name></italic> <bold>b</bold> normal eyes, <italic><tp:taxon-name>Pachybrachis peccans</tp:taxon-name></italic> <bold>c</bold> normal eyes and yellow face, male <italic><tp:taxon-name>Pachybrachis atomarius</tp:taxon-name></italic> <bold>d</bold> remote eyes, <italic><tp:taxon-name>Pachybrachis hepaticus</tp:taxon-name></italic>.</p></caption><graphic xmlns:xlink="http://www.w3.org/1999/xlink" xlink:href="ZooKeys-332-095-g001.jpg" position="float" orientation="portrait" xlink:type="simple"/></fig><fig id="F2" position="float" orientation="portrait"><label>Figure 2.</label><caption><p>Ocular lines: <bold>a</bold> present, <italic><tp:taxon-name>Pachybrachis peccans</tp:taxon-name></italic> <bold>b</bold> small, <italic><tp:taxon-name>Pachybrachis hepaticus</tp:taxon-name></italic> <bold>c</bold> absent, <italic><tp:taxon-name>Pachybrachis spumarius</tp:taxon-name></italic>.</p></caption><graphic xmlns:xlink="http://www.w3.org/1999/xlink" xlink:href="ZooKeys-332-095-g002.jpg" position="float" orientation="portrait" xlink:type="simple"/></fig><fig id="F4" position="float" orientation="portrait"><label>Figure 4.</label><caption><p>Claws: <bold>a, b</bold> front claws enlarged <bold>c, d</bold> normal.</p></caption><graphic xmlns:xlink="http://www.w3.org/1999/xlink" xlink:href="ZooKeys-332-095-g004.jpg" position="float" orientation="portrait" xlink:type="simple"/></fig></tp:treatment-sec><ref-list><ref id="B130"><mixed-citation xmlns:xlink="http://www.w3.org/1999/xlink" xlink:type="simple"><person-group><name name-style="western"><surname>LeSage</surname><given-names>L</given-names></name></person-group> (<year>1991</year>) <article-title>Family Chrysomelidae leaf beetles.</article-title> In: <person-group><name name-style="western"><surname>Bousquet</surname><given-names>Y</given-names></name></person-group> (<role>Ed</role>) <issue-title>Checklist of beetles of Canada and Alaska.</issue-title><source>Research Branch, Agriculutre Canada. Publication 1861/E.</source>, <publisher-loc>Ottawa</publisher-loc>, <fpage>301</fpage>–<lpage>323</lpage>.</mixed-citation></ref><ref id="B167"><mixed-citation xmlns:xlink="http://www.w3.org/1999/xlink" xlink:type="simple"><person-group><name name-style="western"><surname>Riley</surname><given-names>EG</given-names></name><name name-style="western"><surname>Clark</surname><given-names>SM</given-names></name><name name-style="western"><surname>Seeno</surname><given-names>TN</given-names></name></person-group> (<year>2003</year>) <article-title>Catalog of the leaf beetles of America north of Mexico (Coleoptera: Megalopodidae, Orsodacnidae and Chrysomelidae, excluding Bruchinae).</article-title><source>Coleopterists Society</source>, Special Publication no. <volume>1</volume>, <lpage>290</lpage> pp.</mixed-citation></ref><ref id="B129"><mixed-citation xmlns:xlink="http://www.w3.org/1999/xlink" xlink:type="simple"><person-group><name name-style="western"><surname>LeSage</surname><given-names>L</given-names></name></person-group> (<year>1985</year>) <article-title>The eggs and larvae of <italic>Pachybrachis peccans</italic> and <italic>P. bivittatus</italic>, with a key to the known immature stages of the nearctic genera of Cryptocephalinae (Coleoptera: Chrysomelidae).</article-title><source>The Canadian Entomologist</source><volume>117</volume>: <fpage>203</fpage>-<lpage>220</lpage>. doi: <ext-link ext-link-type="uri" xlink:href="http://dx.doi.org/10.4039/Ent117203-2" xlink:type="simple">10.4039/Ent117203-2</ext-link></mixed-citation></ref><ref id="B44"><mixed-citation xmlns:xlink="http://www.w3.org/1999/xlink" xlink:type="simple"><person-group><name name-style="western"><surname>Clark</surname><given-names>SM</given-names></name><name name-style="western"><surname>LeDoux</surname><given-names>DG</given-names></name><name name-style="western"><surname>Seeno</surname><given-names>TN</given-names></name><name name-style="western"><surname>Riley</surname><given-names>EG</given-names></name><name name-style="western"><surname>Gilbert</surname><given-names>AJ</given-names></name><name name-style="western"><surname>Sullivan</surname><given-names>JM</given-names></name></person-group> (<year>2004</year>) <article-title>Host plants of leaf beetle species occurring in the United States and Canada.</article-title><source>The Coleopterists Society, Special Publication No. 2</source>, <lpage>476</lpage> pp.</mixed-citation></ref><ref id="B76"><mixed-citation xmlns:xlink="http://www.w3.org/1999/xlink" xlink:type="simple"><person-group><name name-style="western"><surname>Fall</surname><given-names>HC</given-names></name></person-group> (<year>1915</year>) <article-title>A revision of the North American species of <italic>Pachybrachys</italic>.</article-title><source>Transactions of the American Entomological Society</source><volume>41</volume>: <fpage>291</fpage>-<lpage>486</lpage>.</mixed-citation></ref></ref-list></tp:taxon-treatment>
