# Supplementary material for: Pachybrachis (Coleoptera, Chrysomelidae, Cryptocephalinae) of Eastern Canada
Source: Zookeys. 2013 Sep 19;(332):95–175. doi: 10.3897/zookeys.332.4753 (PMC3804768; doi:10.3897/zookeys.332.4753)
Supplement: XML Treatment for Pachybrachis pectoralis [file zookeys.332.4753-treatment14.xml]

<!DOCTYPE tp:taxon-treatment
  PUBLIC "-//TaxonX//DTD Taxonomic Treatment Publishing DTD v0 20100105//EN" "tax-treatment-NSO.dtd">
<tp:taxon-treatment xmlns:tp="http://www.plazi.org/taxpub"><tp:treatment-meta><mixed-citation publication-type="journal"><person-group><name><surname>Barney</surname><given-names>Robert J.</given-names></name><name><surname>LeSage</surname><given-names>Laurent</given-names></name><name><surname>Savard</surname><given-names>Karine</given-names></name></person-group><article-title><italic>Pachybrachis</italic> (Coleoptera, Chrysomelidae, Cryptocephalinae) of Eastern Canada</article-title><source>Zookeys</source><day>19</day><month>9</month><year>2013</year><volume>2013</volume><issue>332</issue><fpage>95</fpage><lpage>175</lpage><pub-id pub-id-type="doi">10.3897/zookeys.332.4753</pub-id></mixed-citation></tp:treatment-meta><tp:nomenclature><tp:taxon-name>
                        <tp:taxon-name-part taxon-name-part-type="genus">Pachybrachis</tp:taxon-name-part>
                        <tp:taxon-name-part taxon-name-part-type="species">pectoralis</tp:taxon-name-part>
                        <object-id xmlns:xlink="http://www.w3.org/1999/xlink" xlink:type="simple">http://species-id.net/wiki/Pachybrachis_pectoralis</object-id>
                    </tp:taxon-name><tp:taxon-authority>(F. E. Melsheimer, 1847)</tp:taxon-authority><xref ref-type="fig" rid="F25">Habitus 13</xref><xref ref-type="fig" rid="F42">; Map 13</xref><xref ref-type="fig" rid="F1">; Figure 1a</xref><tp:nomenclature-citation-list><tp:nomenclature-citation><tp:taxon-name>Cryptocephalus pectoralis</tp:taxon-name><comment> F. E. Melsheimer, 1847: 171.</comment></tp:nomenclature-citation><tp:nomenclature-citation><tp:taxon-name>Pachybrachis sobrinus</tp:taxon-name><comment> Haldeman, 1849: 262.</comment></tp:nomenclature-citation><tp:nomenclature-citation><tp:taxon-name>Pachybrachis oculatus</tp:taxon-name><comment> Suffrian, 1852: 178.</comment></tp:nomenclature-citation><tp:nomenclature-citation><tp:taxon-name>Pachybrachis sticticus</tp:taxon-name><comment> Blatchley, 1910: 1130.</comment></tp:nomenclature-citation></tp:nomenclature-citation-list></tp:nomenclature><tp:treatment-sec sec-type="Recognition"><title>Recognition.</title><p>Form, especially of the male, narrower than usual; color dull yellow, maculate with brown or black (<xref ref-type="fig" rid="F25">Habitus 13</xref>); surface not or scarcely shining; eyes narrowly separated; ocular lines present (<xref ref-type="fig" rid="F1">Figure 1a</xref>); front tibiae sinuate on inner margin <!--PageBreak-->beyond middle; front claws of male obviously, though not greatly, enlarged; male size small: length 1.92 ± 0.07 mm, width 0.96 ± 0.04 mm.</p></tp:treatment-sec><tp:treatment-sec sec-type="Distribution"><title>Distribution.</title><p>Eastern species distributed from Nebraska to Texas to Atlantic Coast in the United States (<xref ref-type="bibr" rid="B167">Riley et al. 2003</xref>). In eastern Canada, <italic><tp:taxon-name>Pachybrachis pectoralis</tp:taxon-name></italic> has been found in southern Ontario and the Ottawa Valley in Québec (<xref ref-type="fig" rid="F42">Map 13</xref>).</p></tp:treatment-sec><tp:treatment-sec sec-type="Material examined"><title>Material examined.</title><p>ONTARIO: Hastings Co., 10.vii.1938, J. F. Brimley [2♀, CNC]; same data, except 5.VIII.1957 [1♀, CNC]; Muskoka Dist., Norway Point Lake of Bays, 30.XI.1922, J. McDunnough [1♀, CNC]; Prince Edward Co., 3.VIII.1938, J. F. Brimley [3♂ 3♀, CNC]; Kawartha Gull Lake, 2.VIII.1943, J. F. Brimley [2♂, CNC]; same data, except 19.VII.1950 [1♀, CNC]; Toronto Co., Toronto, 15–30.VI.1927, L. J. Milne [1♀, CNC]; Unknown Co., East Ontario [1♂, CNC].</p><p>QUÉBEC: Gatineau Co., Mont King, Parc de la Gatineau, 19.VIII.1996, L. LeSage [8♂ 13♀, CNC]; same data, except 6.IX.1996 [1♀, CNC]; same data, except 28.V.1997 [1♀, CNC]; same data, except 21.VII.1997 [1♂ 3♀, CNC]; Pontiac Co., Luskville, 4.VII.1985, ex. <italic><tp:taxon-name>Quercus rubra</tp:taxon-name></italic> L. Larochelle &amp; Larivière [1♀, CNC]; same data except 30.VII.1985, ex. <italic><tp:taxon-name>Quercus alba</tp:taxon-name></italic> L. [1♂, CNC]; Vaudreuil Co., Rigaud, A. Robert [2♂ 2♀, CEUM]; same data, except 20.VIII.1984, ex. <italic><tp:taxon-name>Quercus rubra</tp:taxon-name></italic> L., Larochelle &amp; Larivière [2♂, CNC]; same data except 19.VIII.1985, ex. <italic><tp:taxon-name>Quercus rubra</tp:taxon-name></italic> L., Larochelle &amp; Larivière [1♀, CNC].</p></tp:treatment-sec><tp:treatment-sec sec-type="Host plants"><title>Host plants.</title><p>No information is available from the specimens examined. According to <xref ref-type="bibr" rid="B21">Blatchley (1924a</xref>, <xref ref-type="bibr" rid="B22">b</xref>), <xref ref-type="bibr" rid="B76">Fall (1915)</xref>, <xref ref-type="bibr" rid="B9">Barney (1984)</xref> and <xref ref-type="bibr" rid="B43">Clark (2000)</xref>, <italic><tp:taxon-name>Pachybrachis pectoralis</tp:taxon-name></italic> is associated with common locust (<italic><tp:taxon-name>Robinia pseudoacacia</tp:taxon-name></italic> L.) (<tp:taxon-name>Fabaceae</tp:taxon-name>). Larochelle’s specimens were found on <italic><tp:taxon-name>Quercus alba</tp:taxon-name></italic> L. and <italic><tp:taxon-name>Quercus rubra</tp:taxon-name></italic> L. Additional potential hosts are given in <xref ref-type="bibr" rid="B44">Clark et al. (2004)</xref>.</p></tp:treatment-sec><tp:treatment-sec sec-type="Comments"><title>Comments.</title><p>No specimens from New Brunswick and Nova Scotia, from where this species was reported by <xref ref-type="bibr" rid="B130">LeSage (1991)</xref> and <xref ref-type="bibr" rid="B167">Riley et al. (2003)</xref>, were located, although the material of all the important collections of eastern Canada was examined. The Ottawa River Valley is the northernmost limit of <italic><tp:taxon-name>Pachybrachis pectoralis</tp:taxon-name></italic>, in Québec. This species may extend further north to the Maritime Provinces along the Atlantic Coast, but it has not yet been recorded from Maine (<xref ref-type="bibr" rid="B167">Riley et al. 2003</xref>; <xref ref-type="bibr" rid="B132">Majka et al. 2011</xref>).</p></tp:treatment-sec><tp:treatment-sec><!--Section generated to contain objects referenced in tp:taxon-treatment.--><fig id="F25" position="float" orientation="portrait"><label>Habitus 13.</label><caption><p>Dorsal habitus of <italic><tp:taxon-name>Pachybrachis pectoralis</tp:taxon-name></italic>. Scale bar, 1 mm.</p></caption><graphic xmlns:xlink="http://www.w3.org/1999/xlink" xlink:href="ZooKeys-332-095-g025.jpg" position="float" orientation="portrait" xlink:type="simple"/></fig><fig id="F42" position="float" orientation="portrait"><label>Map 13.</label><caption><p>The known distribution of <italic><tp:taxon-name>Pachybrachis pectoralis</tp:taxon-name></italic> in eastern Canada. OR – Ottawa River.</p></caption><graphic xmlns:xlink="http://www.w3.org/1999/xlink" xlink:href="ZooKeys-332-095-g042.jpg" position="float" orientation="portrait" xlink:type="simple"/></fig><fig id="F1" position="float" orientation="portrait"><label>Figure 1.</label><caption><p>Eyes: <bold>a</bold> close eyes, <italic><tp:taxon-name>Pachybrachis pectoralis</tp:taxon-name></italic> <bold>b</bold> normal eyes, <italic><tp:taxon-name>Pachybrachis peccans</tp:taxon-name></italic> <bold>c</bold> normal eyes and yellow face, male <italic><tp:taxon-name>Pachybrachis atomarius</tp:taxon-name></italic> <bold>d</bold> remote eyes, <italic><tp:taxon-name>Pachybrachis hepaticus</tp:taxon-name></italic>.</p></caption><graphic xmlns:xlink="http://www.w3.org/1999/xlink" xlink:href="ZooKeys-332-095-g001.jpg" position="float" orientation="portrait" xlink:type="simple"/></fig></tp:treatment-sec><ref-list><ref id="B167"><mixed-citation xmlns:xlink="http://www.w3.org/1999/xlink" xlink:type="simple"><person-group><name name-style="western"><surname>Riley</surname><given-names>EG</given-names></name><name name-style="western"><surname>Clark</surname><given-names>SM</given-names></name><name name-style="western"><surname>Seeno</surname><given-names>TN</given-names></name></person-group> (<year>2003</year>) <article-title>Catalog of the leaf beetles of America north of Mexico (Coleoptera: Megalopodidae, Orsodacnidae and Chrysomelidae, excluding Bruchinae).</article-title><source>Coleopterists Society</source>, Special Publication no. <volume>1</volume>, <lpage>290</lpage> pp.</mixed-citation></ref><ref id="B21"><mixed-citation xmlns:xlink="http://www.w3.org/1999/xlink" xlink:type="simple"><person-group><name name-style="western"><surname>Blatchley</surname><given-names>WS</given-names></name></person-group> (<year>1924a</year>) <article-title>The Chrysomelidae of Florida.</article-title><source>The Florida Entomologist</source><volume>7</volume>: <fpage>33</fpage>–<lpage>39</lpage>, <fpage>49</fpage>–<lpage>57</lpage>.</mixed-citation></ref><ref id="B22"><mixed-citation xmlns:xlink="http://www.w3.org/1999/xlink" xlink:type="simple"><person-group><name name-style="western"><surname>Blatchley</surname><given-names>WS</given-names></name></person-group> (<year>1924b</year>) <article-title>The Chrysomelidae of Florida.</article-title><source>The Florida Entomologist</source><volume>8</volume>: <fpage>1</fpage>–<lpage>7</lpage>, <fpage>17</fpage>–<lpage>23</lpage>, <fpage>39</fpage>–<lpage>46</lpage>. doi: <ext-link ext-link-type="uri" xlink:href="http://dx.doi.org/10.2307/3492448" xlink:type="simple">10.2307/3492448</ext-link></mixed-citation></ref><ref id="B76"><mixed-citation xmlns:xlink="http://www.w3.org/1999/xlink" xlink:type="simple"><person-group><name name-style="western"><surname>Fall</surname><given-names>HC</given-names></name></person-group> (<year>1915</year>) <article-title>A revision of the North American species of <italic>Pachybrachys</italic>.</article-title><source>Transactions of the American Entomological Society</source><volume>41</volume>: <fpage>291</fpage>-<lpage>486</lpage>.</mixed-citation></ref><ref id="B9"><mixed-citation xmlns:xlink="http://www.w3.org/1999/xlink" xlink:type="simple"><person-group><name name-style="western"><surname>Barney</surname><given-names>RJ</given-names></name></person-group> (<year>1984</year>) <article-title>Records of <italic>Pachybrachis</italic> in Illinois (Coleoptera: Chrysomelidae).</article-title><source>The Great Lakes Entomologist</source><volume>17</volume>(<issue>3</issue>): <fpage>137</fpage>-<lpage>144</lpage>.</mixed-citation></ref><ref id="B43"><mixed-citation xmlns:xlink="http://www.w3.org/1999/xlink" xlink:type="simple"><person-group><name name-style="western"><surname>Clark</surname><given-names>SM</given-names></name></person-group> (<year>2000</year>) <article-title>An annotated list of the leaf beetles of West Virginia (Coleoptera: Orsodacnidae, Megalopodidae, Chrysomelidae exclusive of Bruchinae).</article-title><source>Occasional Publications of the West Virginia Department of Agriculture</source><volume>1</volume>: <fpage>1</fpage>-<lpage>93</lpage>.</mixed-citation></ref><ref id="B44"><mixed-citation xmlns:xlink="http://www.w3.org/1999/xlink" xlink:type="simple"><person-group><name name-style="western"><surname>Clark</surname><given-names>SM</given-names></name><name name-style="western"><surname>LeDoux</surname><given-names>DG</given-names></name><name name-style="western"><surname>Seeno</surname><given-names>TN</given-names></name><name name-style="western"><surname>Riley</surname><given-names>EG</given-names></name><name name-style="western"><surname>Gilbert</surname><given-names>AJ</given-names></name><name name-style="western"><surname>Sullivan</surname><given-names>JM</given-names></name></person-group> (<year>2004</year>) <article-title>Host plants of leaf beetle species occurring in the United States and Canada.</article-title><source>The Coleopterists Society, Special Publication No. 2</source>, <lpage>476</lpage> pp.</mixed-citation></ref><ref id="B130"><mixed-citation xmlns:xlink="http://www.w3.org/1999/xlink" xlink:type="simple"><person-group><name name-style="western"><surname>LeSage</surname><given-names>L</given-names></name></person-group> (<year>1991</year>) <article-title>Family Chrysomelidae leaf beetles.</article-title> In: <person-group><name name-style="western"><surname>Bousquet</surname><given-names>Y</given-names></name></person-group> (<role>Ed</role>) <issue-title>Checklist of beetles of Canada and Alaska.</issue-title><source>Research Branch, Agriculutre Canada. Publication 1861/E.</source>, <publisher-loc>Ottawa</publisher-loc>, <fpage>301</fpage>–<lpage>323</lpage>.</mixed-citation></ref><ref id="B132"><mixed-citation xmlns:xlink="http://www.w3.org/1999/xlink" xlink:type="simple"><person-group><name name-style="western"><surname>Majka</surname><given-names>CG</given-names></name><name name-style="western"><surname>Chandler</surname><given-names>DS</given-names></name><name name-style="western"><surname>Donahue</surname><given-names>CP</given-names></name></person-group> (<year>2011</year>) <source>Checklist of the beetles of Maine.</source><publisher-name>Empty Mirroirs Press, Halifax, Nova-Scotia</publisher-name>, <publisher-loc>Canada</publisher-loc>, <lpage>328</lpage> pp.</mixed-citation></ref></ref-list></tp:taxon-treatment>
