# Supplementary material for: Pachybrachis (Coleoptera, Chrysomelidae, Cryptocephalinae) of Eastern Canada
Source: Zookeys. 2013 Sep 19;(332):95–175. doi: 10.3897/zookeys.332.4753 (PMC3804768; doi:10.3897/zookeys.332.4753)
Supplement: XML Treatment for Pachybrachis spumarius [file zookeys.332.4753-treatment15.xml]

<!DOCTYPE tp:taxon-treatment
  PUBLIC "-//TaxonX//DTD Taxonomic Treatment Publishing DTD v0 20100105//EN" "tax-treatment-NSO.dtd">
<tp:taxon-treatment xmlns:tp="http://www.plazi.org/taxpub"><tp:treatment-meta><mixed-citation publication-type="journal"><person-group><name><surname>Barney</surname><given-names>Robert J.</given-names></name><name><surname>LeSage</surname><given-names>Laurent</given-names></name><name><surname>Savard</surname><given-names>Karine</given-names></name></person-group><article-title><italic>Pachybrachis</italic> (Coleoptera, Chrysomelidae, Cryptocephalinae) of Eastern Canada</article-title><source>Zookeys</source><day>19</day><month>9</month><year>2013</year><volume>2013</volume><issue>332</issue><fpage>95</fpage><lpage>175</lpage><pub-id pub-id-type="doi">10.3897/zookeys.332.4753</pub-id></mixed-citation></tp:treatment-meta><tp:nomenclature><tp:taxon-name>
                        <tp:taxon-name-part taxon-name-part-type="genus">Pachybrachis</tp:taxon-name-part>
                        <tp:taxon-name-part taxon-name-part-type="species">spumarius</tp:taxon-name-part>
                        <object-id xmlns:xlink="http://www.w3.org/1999/xlink" xlink:type="simple">http://species-id.net/wiki/Pachybrachis_spumarius</object-id>
                    </tp:taxon-name><tp:taxon-authority>Suffrian, 1852</tp:taxon-authority><xref ref-type="fig" rid="F26">Habitus 14</xref><xref ref-type="fig" rid="F43">; Map 14</xref><xref ref-type="fig" rid="F2">; Figures 2b</xref><xref ref-type="fig" rid="F5">, 5b</xref><xref ref-type="fig" rid="F6">, 6b</xref><xref ref-type="fig" rid="F7">, 7d</xref><xref ref-type="fig" rid="F8">, 8c</xref><xref ref-type="fig" rid="F10">, 10b, 10c</xref><tp:nomenclature-citation-list><tp:nomenclature-citation><tp:taxon-name>Pachybrachys spumarius</tp:taxon-name><comment> Suffrian, 1852: 179.</comment></tp:nomenclature-citation><tp:nomenclature-citation><tp:taxon-name>Pachybrachis roboris</tp:taxon-name><comment> Fall, 1915: 420.</comment></tp:nomenclature-citation></tp:nomenclature-citation-list></tp:nomenclature><tp:treatment-sec sec-type="Recognition"><title>Recognition.</title><p>Elytra and pronotum with small yellow spots and diffuse rufous mottled marks; prothoracic puncturation dense, extending to side margins (<xref ref-type="fig" rid="F26">Habitus 14</xref>); ocular lines absent; aedeagus tubular with terminal nodule (<xref ref-type="fig" rid="F10">Figure 10b</xref>) or nipple-shaped <!--PageBreak-->apex when seen from above (<xref ref-type="fig" rid="F10">Figure 10c</xref>); male size small: length 1.91 ± 0.13 mm, width 1.06 ± 0.05 mm.</p></tp:treatment-sec><tp:treatment-sec sec-type="Distribution"><title>Distribution.</title><p>Eastern species distributed from southern Saskatchewan to Texas to Atlantic Coast (<xref ref-type="bibr" rid="B167">Riley et al. 2003</xref>), and present in southern Ontario and Québec in eastern Canada. The Ottawa Valley and the south of eastern Townships, in Québec, are probably the northernmost distribution limit of <italic><tp:taxon-name>Pachybrachis spumarius</tp:taxon-name></italic> (<xref ref-type="fig" rid="F33">Map 14</xref>).</p></tp:treatment-sec><tp:treatment-sec sec-type="Material examined"><title>Material examined.</title><p>ONTARIO: Carleton Co., Britannia, 28.VI.1931, L. J. Milne [1♂ 1♀, UNHC]; same data, except 19.VII.1949, R. de Ruette [1♀, CNC]; Britannia Heights, 16.VII.1958, S. D. Hicks [1♂, CNC]; Constance Bay, 10.VII.1941, W. J. Brown [1♀, CNC]; Carp, 5.VII.1932, W. J. Brown [1♂, CNC]; Essex Co., Ojibway, 24.VI.1945 [1♀, CNC]; Pelee Island, 3.VII.1931, W. J. Brown [1♂ 1♀, CNC]; Roseland, 26.VI.1944, S. D. Hicks [1♀, CNC]; Hasting Co., 2.IX.1934, J. F. Brimley [1♂ 1♀, CNC]; same data, except 25.VII.1954 [1♂, CNC]; Leeds Co., Lindsay Island, Saint Lawrence Island National Park, 15.VII.1976, ex. <italic><tp:taxon-name>Betula papyrifera</tp:taxon-name></italic>, W. Reid [2♂, CNC]; Mermaid Island, Saint Lawrence Island National Park, 23.VII.1976, W. Reid [1♀, CNC]; Lennox &amp; Addington Co., 16.VII.1939, J. F. Brimley [1♀, CNC]; same data, except 6.IX.1948 [1♀, CNC]; same data, except 10.VII.1949 [3♀, CNC]; Lincoln Co., DeCew Falls, 27.VII.1940, S. D. Hicks [1♀, CNC]; Norfolk Co., Turkey Point Provincial Park, 24.VII.1984, sweeping in mixed forest, L. LeSage [3♂, CNC]; Walsingham, 11.VII.1956, W. J. Brown [6♂ 7♀, CNC]; Walsingham Forest Station, 25.VII.1984, ex. <italic><tp:taxon-name>Rhus typhina</tp:taxon-name></italic>, L. LeSage [45♂ 47♀, CNC]; Northumberland Co., 2.IX.1950, J.F. Brimley [1♀, CNC]; Prince Edward Co., 10.VII.1935, J. F. Brimley [3♂ 3♀, CNC]; same data, except 21–25.VII.1937 [5♂ 9♀, CNC]; same data, except 3.VII.1938 [1♀, CNC]; same data, except 13.VII.1941 [1♂, CNC]; same data, except 16.VII.1947 [6♂ 2♀, CNC]; same data, except 5–19.VII.1950 [3♂ 3♀, CNC]; same data, except 5.VII.1953 [1♀, CNC]; same data, except 7.VII.1954 [1♂ 1♀, CNC]; Clearwater Bay, 30.VII.1996, sweeping miscellaneous vegetation, B. F &amp; J. L. Carr [2♀, CNC]; Toronto Co., Toronto, 15.VIII.1908, R. J. Crew [1♀, ROM]; Kelly Lake, 26.VII.1933, L. J. Milne [1♂, UNHC]; Victoria Co., Coboconk, 2.VIII.1948, J. F. B. [2♂ 1♀, CNC]; Unknown Co., East Ontario [1♂ 1♀, CNC].</p><p>QUÉBEC: Bagot Co., Saint-Pie, 1.VII.1985, ex. <!--PageBreak--><italic><tp:taxon-name>Acer rubrum</tp:taxon-name></italic> L., Larochelle &amp; Larivière [1♂, CNC]; Châteauguay Co., Ormstown, 12.VII.1977, sweeping sumac, E. J. Kiteley [3♂ 2♀, CNC]; Deux-Montagnes Co., La Trappe, 19–22.VII.1945, J. Ouellet [1♂ 1♀, CEUM]; same data, except 7.VII.1946, [1♀, CEUM]; same data, except 13–15.VII.1949 [2♂ 4♀, CEUM]; same data, except 8–23.VII.1950, ex. Virginia sumac [27♂ 35♀, CEUM]; same data, except 1–8.VIII.1950, ex. Virginia sumac [9♂ 5♀, CEUM]; same data, except 27.VII.1951 [6♂ 7♀, CEUM]; Gatineau Co., Mont-King, Parc de la Gatineau, 19.VII.1981, P. Bélanger [1♂ 2♀, LFC]; Kazabazua, 3.IX.1967, H. J. Teskey [1♀, CNC]; Missisquoi Co., Phillipsburg, 15–19.VII.1969, J. L. Laliberté [1♂ 1♀, IDM]; same data, except 29.VII.1972 [3♂ 4♀, IDM]; same data, except 22.VI.1975 [2♂, IDM]; Pontiac Co., Luskville, 30.VII.1985, ex. <italic><tp:taxon-name>Quercus alba</tp:taxon-name></italic> L., Larochelle &amp; Larivière [1♀, CNC]; Témiscamingue Co., Laniel, 14.VIII.1932, W.J. Brown [1♀, CNC]; Vaudreuil Co., Hudson Heights, 24–30.VII.1956, Lindberg [1♂ 1♀, CNC]; Rigaud, 26.VII.1902, F. Knab [1♂ 1♀, USNM]; same data, except 25.VII.1939, A. Robert [1♂, CEUM]; same data, except 15.VIII.1972, on sumac, E. J. Kiteley [3♂, CNC]; same data, except 13.VII.1973, sweeping sumac [1♂ 3♀, CNC]; same data, except 22.VII.1974, on sumac [3♂ 2♀, CNC]; same data, except 27.VIII.1977, on sumac [1♂ 1♀, CNC]; same data, except 16.VIII.1984, ex. <italic><tp:taxon-name>Rhus typhina</tp:taxon-name></italic> L., Larochelle &amp; Larivière [1♀, CNC]; Saint-Lazare, 9.VIII.1982, UV light in a pine plantation, A. Larochelle [1♀, CNC].</p></tp:treatment-sec><tp:treatment-sec sec-type="Host plants"><title>Host plants.</title><p>Several specimens were recorded as being collected from <italic><tp:taxon-name>Rhus typhina</tp:taxon-name></italic> L., Virginia sumac, or just sumac (<tp:taxon-name>Anachardiaceae</tp:taxon-name>), which are various names for the same plant. <xref ref-type="bibr" rid="B11">Barney and Hall (2011)</xref> reported collecting specimens in abundance on <italic><tp:taxon-name>Rhus copallina</tp:taxon-name></italic> L. and <italic><tp:taxon-name>Rhus glabra</tp:taxon-name></italic> L., and observed feeding, mating and oviposition on these species in the laboratory. Larochelle cited <italic><tp:taxon-name>Acer rubrum</tp:taxon-name></italic> L. (<tp:taxon-name>Aceraceae</tp:taxon-name>) and <italic><tp:taxon-name>Quercus alba</tp:taxon-name></italic> L. (<tp:taxon-name>Salicaceae</tp:taxon-name>) as potential hosts on his labels. <italic><tp:taxon-name>Betula papyrifera</tp:taxon-name></italic> Marsh. (<tp:taxon-name>Betulaceae</tp:taxon-name>) was also reported here but cannot be confirmed as a plant association.</p></tp:treatment-sec><tp:treatment-sec sec-type="Comments"><title>Comments.</title><p><italic><tp:taxon-name>Pachybrachis spumarius</tp:taxon-name></italic> is the second most commonly collected species in eastern Canada and can often be found in large series on <italic><tp:taxon-name>Rhus</tp:taxon-name></italic> spp. (<xref ref-type="table" rid="T1">Table 1</xref>).</p></tp:treatment-sec><tp:treatment-sec><!--Section generated to contain objects referenced in tp:taxon-treatment.--><fig id="F26" position="float" orientation="portrait"><label>Habitus 14.</label><caption><p>Dorsal habitus of <italic><tp:taxon-name>Pachybrachis spumarius</tp:taxon-name></italic>. Scale bar, 1 mm.</p></caption><graphic xmlns:xlink="http://www.w3.org/1999/xlink" xlink:href="ZooKeys-332-095-g026.jpg" position="float" orientation="portrait" xlink:type="simple"/></fig><fig id="F43" position="float" orientation="portrait"><label>Map 14.</label><caption><p>The known distribution of <italic><tp:taxon-name>Pachybrachis spumarius</tp:taxon-name></italic> in eastern Canada. OR – Ottawa River.</p></caption><graphic xmlns:xlink="http://www.w3.org/1999/xlink" xlink:href="ZooKeys-332-095-g043.jpg" position="float" orientation="portrait" xlink:type="simple"/></fig><fig id="F2" position="float" orientation="portrait"><label>Figure 2.</label><caption><p>Ocular lines: <bold>a</bold> present, <italic><tp:taxon-name>Pachybrachis peccans</tp:taxon-name></italic> <bold>b</bold> small, <italic><tp:taxon-name>Pachybrachis hepaticus</tp:taxon-name></italic> <bold>c</bold> absent, <italic><tp:taxon-name>Pachybrachis spumarius</tp:taxon-name></italic>.</p></caption><graphic xmlns:xlink="http://www.w3.org/1999/xlink" xlink:href="ZooKeys-332-095-g002.jpg" position="float" orientation="portrait" xlink:type="simple"/></fig><fig id="F5" position="float" orientation="portrait"><label>Figure 5.</label><caption><p>Tibial spurs: <bold>a</bold> absent from front leg, <italic><tp:taxon-name>Pachybrachis atomarius</tp:taxon-name></italic> <bold>b</bold> minute on front leg, <italic><tp:taxon-name>Pachybrachis spumarius</tp:taxon-name></italic> <bold>c</bold> large on front leg, <italic><tp:taxon-name>Pachybrachis calcaratus</tp:taxon-name></italic> <bold>d</bold> small and pointed on middle legs in most species.</p></caption><graphic xmlns:xlink="http://www.w3.org/1999/xlink" xlink:href="ZooKeys-332-095-g005.jpg" position="float" orientation="portrait" xlink:type="simple"/></fig><fig id="F6" position="float" orientation="portrait"><label>Figure 6.</label><caption><p>Pronotum: <bold>a</bold> reddish, with close-up of marginal bead, <italic><tp:taxon-name>Pachybrachis bivittatus</tp:taxon-name></italic> <bold>b</bold> mottled, <italic><tp:taxon-name>Pachybrachis spumarius</tp:taxon-name></italic> <bold>c</bold> with black M-mark, <italic><tp:taxon-name>Pachybrachis m-nigrum</tp:taxon-name></italic> <bold>d</bold> almost black, <italic><tp:taxon-name>Pachybrachis nigricornis carbonarius</tp:taxon-name></italic>.</p></caption><graphic xmlns:xlink="http://www.w3.org/1999/xlink" xlink:href="ZooKeys-332-095-g006.jpg" position="float" orientation="portrait" xlink:type="simple"/></fig><fig id="F7" position="float" orientation="portrait"><label>Figure 7.</label><caption><p>Elytral punctures and coloration: <bold>a</bold> in rows in deep striae, <italic><tp:taxon-name>Pachybrachis luctuosus</tp:taxon-name></italic> <bold>b</bold> confused in basal half, in rows in apical half, <italic><tp:taxon-name>Pachybrachis calcaratus</tp:taxon-name></italic> <bold>c</bold> all confused, <italic><tp:taxon-name>Pachybrachis hepaticus</tp:taxon-name></italic> <bold>d</bold> confused and mottled, <italic><tp:taxon-name>Pachybrachis spumarius</tp:taxon-name></italic> <bold>e</bold> vittate with marginal vitta interrupted, <italic><tp:taxon-name>Pachybrachis bivattatus</tp:taxon-name></italic> <bold>f</bold> black, margined with yellow, <italic><tp:taxon-name>Pachybrachis nigriconis carbonarius</tp:taxon-name></italic> <bold>g</bold> entirely black, <italic><tp:taxon-name>Pachybrachis luridus</tp:taxon-name></italic>.</p></caption><graphic xmlns:xlink="http://www.w3.org/1999/xlink" xlink:href="ZooKeys-332-095-g007.jpg" position="float" orientation="portrait" xlink:type="simple"/></fig><fig id="F8" position="float" orientation="portrait"><label>Figure 8.</label><caption><p>Pygidium: <bold>a</bold> largely yellow, <italic><tp:taxon-name>Pachybrachis bivittatus</tp:taxon-name></italic> <bold>b</bold> with well-defined yellow spots, <italic><tp:taxon-name>Pachybrachis cephalicus</tp:taxon-name></italic> <bold>c</bold> with faint reddish spots, <italic><tp:taxon-name>Pachybrachis spumarius</tp:taxon-name></italic> <bold>d</bold> black, <italic><tp:taxon-name>Pachybrachis atomarius</tp:taxon-name></italic>.</p></caption><graphic xmlns:xlink="http://www.w3.org/1999/xlink" xlink:href="ZooKeys-332-095-g008.jpg" position="float" orientation="portrait" xlink:type="simple"/></fig><fig id="F10" position="float" orientation="portrait"><label>Figure 10.</label><caption><p>Aedeagus: <bold>a</bold> lateral view, <italic><tp:taxon-name>Pachybrachis luctuosus</tp:taxon-name></italic> <bold>b</bold> lateral view, <italic><tp:taxon-name>Pachybrachis spumarius</tp:taxon-name></italic> <bold>c</bold> apex, dorsal view, <italic><tp:taxon-name>Pachybrachis spumarius</tp:taxon-name></italic>.</p></caption><graphic xmlns:xlink="http://www.w3.org/1999/xlink" xlink:href="ZooKeys-332-095-g010.jpg" position="float" orientation="portrait" xlink:type="simple"/></fig><fig id="F33" position="float" orientation="portrait"><label>Map 4.</label><caption><p>The known distribution of <italic><tp:taxon-name>Pachybrachis cephalicus</tp:taxon-name></italic> in eastern Canada. Carolinian Zone in dark beige.</p></caption><graphic xmlns:xlink="http://www.w3.org/1999/xlink" xlink:href="ZooKeys-332-095-g033.jpg" position="float" orientation="portrait" xlink:type="simple"/></fig><table-wrap id="T1" position="float" orientation="portrait"><label>Table 1.</label><caption><p>List of <italic><tp:taxon-name>Pachybrachis</tp:taxon-name></italic> species recorded from eastern Canada, with number of specimens examined per province. No specimens were found bearing a label from Newfoundland or Labrador.&lt;br/&gt;</p></caption><table><tbody><tr><th rowspan="1" colspan="1"/><th rowspan="1" colspan="1"><bold>ON</bold></th><th rowspan="1" colspan="1"><bold>QC</bold></th><th rowspan="1" colspan="1"><bold>NB</bold></th><th rowspan="1" colspan="1"><bold>NS</bold></th><th rowspan="1" colspan="1"><bold>PE</bold></th><th rowspan="1" colspan="1"><bold>Total</bold></th></tr><tr><td rowspan="1" colspan="1"><italic><tp:taxon-name>Pachybrachis atomarius</tp:taxon-name></italic> (F. E. Melsheimer)</td><td rowspan="1" colspan="1">32</td><td rowspan="1" colspan="1">1</td><td rowspan="1" colspan="1">0</td><td rowspan="1" colspan="1">0</td><td rowspan="1" colspan="1">0</td><td rowspan="1" colspan="1">33</td></tr><tr><td rowspan="1" colspan="1"><italic><tp:taxon-name>Pachybrachis bivittatus</tp:taxon-name></italic> (Say)</td><td rowspan="1" colspan="1">59</td><td rowspan="1" colspan="1">43</td><td rowspan="1" colspan="1">0</td><td rowspan="1" colspan="1">0</td><td rowspan="1" colspan="1">0</td><td rowspan="1" colspan="1">102</td></tr><tr><td rowspan="1" colspan="1"><italic><tp:taxon-name>Pachybrachis calcaratus</tp:taxon-name></italic> Fall</td><td rowspan="1" colspan="1">2</td><td rowspan="1" colspan="1">0</td><td rowspan="1" colspan="1">0</td><td rowspan="1" colspan="1">0</td><td rowspan="1" colspan="1">0</td><td rowspan="1" colspan="1">2</td></tr><tr><td rowspan="1" colspan="1"><italic><tp:taxon-name>Pachybrachis cephalicus</tp:taxon-name></italic> Fall<xref ref-type="fn" rid="TN1">*</xref></td><td rowspan="1" colspan="1">25<xref ref-type="fn" rid="TN2">**</xref></td><td rowspan="1" colspan="1">0</td><td rowspan="1" colspan="1">0</td><td rowspan="1" colspan="1">0</td><td rowspan="1" colspan="1">0</td><td rowspan="1" colspan="1">25</td></tr><tr><td rowspan="1" colspan="1"><italic><tp:taxon-name>Pachybrachis hepaticus hepaticus</tp:taxon-name></italic> (F. E. Melsheimer)</td><td rowspan="1" colspan="1">19</td><td rowspan="1" colspan="1">91</td><td rowspan="1" colspan="1">0</td><td rowspan="1" colspan="1">0</td><td rowspan="1" colspan="1">0</td><td rowspan="1" colspan="1">110</td></tr><tr><td rowspan="1" colspan="1"><italic><tp:taxon-name>Pachybrachis luctuosus</tp:taxon-name></italic> Suffrian<xref ref-type="fn" rid="TN1">*</xref></td><td rowspan="1" colspan="1">17<xref ref-type="fn" rid="TN2">**</xref></td><td rowspan="1" colspan="1">3<xref ref-type="fn" rid="TN2">**</xref></td><td rowspan="1" colspan="1">0</td><td rowspan="1" colspan="1">0</td><td rowspan="1" colspan="1">0</td><td rowspan="1" colspan="1">20</td></tr><tr><td rowspan="1" colspan="1"><italic><tp:taxon-name>Pachybrachis luridus</tp:taxon-name></italic> (Fabricius)</td><td rowspan="1" colspan="1">66</td><td rowspan="1" colspan="1">0</td><td rowspan="1" colspan="1">0</td><td rowspan="1" colspan="1">0</td><td rowspan="1" colspan="1">0</td><td rowspan="1" colspan="1">66</td></tr><tr><td rowspan="1" colspan="1"><italic><tp:taxon-name>Pachybrachis m-nigrum</tp:taxon-name></italic> (F. E. Melsheimer)</td><td rowspan="1" colspan="1">0</td><td rowspan="1" colspan="1">4</td><td rowspan="1" colspan="1">1</td><td rowspan="1" colspan="1">0</td><td rowspan="1" colspan="1">0</td><td rowspan="1" colspan="1">5</td></tr><tr><td rowspan="1" colspan="1"><italic><tp:taxon-name>Pachybrachis nigricornis</tp:taxon-name></italic> (Say)</td><td rowspan="1" colspan="1">143</td><td rowspan="1" colspan="1">82</td><td rowspan="1" colspan="1">11</td><td rowspan="1" colspan="1">0</td><td rowspan="1" colspan="1">0</td><td rowspan="1" colspan="1">236</td></tr><tr><td rowspan="1" colspan="1"><italic><tp:taxon-name>Pachybrachis obsoletus</tp:taxon-name></italic> Suffrian</td><td rowspan="1" colspan="1">87</td><td rowspan="1" colspan="1">22</td><td rowspan="1" colspan="1">14<xref ref-type="fn" rid="TN2">**</xref></td><td rowspan="1" colspan="1">0</td><td rowspan="1" colspan="1">0</td><td rowspan="1" colspan="1">123</td></tr><tr><td rowspan="1" colspan="1"><italic><tp:taxon-name>Pachybrachis othonus othonus</tp:taxon-name></italic> (Say)</td><td rowspan="1" colspan="1">59</td><td rowspan="1" colspan="1">94</td><td rowspan="1" colspan="1">0</td><td rowspan="1" colspan="1">0</td><td rowspan="1" colspan="1">0</td><td rowspan="1" colspan="1">153</td></tr><tr><td rowspan="1" colspan="1"><italic><tp:taxon-name>Pachybrachis peccans</tp:taxon-name></italic> Suffrian</td><td rowspan="1" colspan="1">337</td><td rowspan="1" colspan="1">483</td><td rowspan="1" colspan="1">93</td><td rowspan="1" colspan="1">9</td><td rowspan="1" colspan="1">5<xref ref-type="fn" rid="TN2">**</xref></td><td rowspan="1" colspan="1">927</td></tr><tr><td rowspan="1" colspan="1"><italic><tp:taxon-name>Pachybrachis pectoralis</tp:taxon-name></italic> (F. E. Melsheimer)</td><td rowspan="1" colspan="1">15</td><td rowspan="1" colspan="1">36</td><td rowspan="1" colspan="1">0</td><td rowspan="1" colspan="1">0</td><td rowspan="1" colspan="1">0</td><td rowspan="1" colspan="1">51</td></tr><tr><td rowspan="1" colspan="1"><italic><tp:taxon-name>Pachybrachis spumarius</tp:taxon-name></italic> Suffrian</td><td rowspan="1" colspan="1">179</td><td rowspan="1" colspan="1">142</td><td rowspan="1" colspan="1">0</td><td rowspan="1" colspan="1">0</td><td rowspan="1" colspan="1">0</td><td rowspan="1" colspan="1">321</td></tr><tr><td rowspan="1" colspan="1"><italic><tp:taxon-name>Pachybrachis subfasciatus</tp:taxon-name></italic> (J. E. LeConte)</td><td rowspan="1" colspan="1">18</td><td rowspan="1" colspan="1">0</td><td rowspan="1" colspan="1">0</td><td rowspan="1" colspan="1">0</td><td rowspan="1" colspan="1">0</td><td rowspan="1" colspan="1">18</td></tr><tr><td rowspan="1" colspan="1"><italic><tp:taxon-name>Pachybrachis tridens</tp:taxon-name></italic> (F. E. Melsheimer)</td><td rowspan="1" colspan="1">8</td><td rowspan="1" colspan="1">0</td><td rowspan="1" colspan="1">0</td><td rowspan="1" colspan="1">0</td><td rowspan="1" colspan="1">0</td><td rowspan="1" colspan="1">8</td></tr><tr><td rowspan="1" colspan="1"><italic><tp:taxon-name>Pachybrachis trinotatus</tp:taxon-name></italic> (F. E. Melsheimer)</td><td rowspan="1" colspan="1">53</td><td rowspan="1" colspan="1">11</td><td rowspan="1" colspan="1">0</td><td rowspan="1" colspan="1">0</td><td rowspan="1" colspan="1">0</td><td rowspan="1" colspan="1">64</td></tr><tr><td rowspan="1" colspan="1">Total per province</td><td rowspan="1" colspan="1">1119</td><td rowspan="1" colspan="1">1012</td><td rowspan="1" colspan="1">119</td><td rowspan="1" colspan="1">9</td><td rowspan="1" colspan="1">5</td><td rowspan="1" colspan="1">2264</td></tr></tbody></table><table-wrap-foot><fn id="TN1"><p>*New national record for Canada,</p></fn><fn id="TN2"><p>**New provincial record</p></fn></table-wrap-foot></table-wrap><fn-group><fn id="TN1"><p>*New national record for Canada,</p></fn><fn id="TN2"><p>**New provincial record</p></fn></fn-group></tp:treatment-sec><ref-list><ref id="B167"><mixed-citation xmlns:xlink="http://www.w3.org/1999/xlink" xlink:type="simple"><person-group><name name-style="western"><surname>Riley</surname><given-names>EG</given-names></name><name name-style="western"><surname>Clark</surname><given-names>SM</given-names></name><name name-style="western"><surname>Seeno</surname><given-names>TN</given-names></name></person-group> (<year>2003</year>) <article-title>Catalog of the leaf beetles of America north of Mexico (Coleoptera: Megalopodidae, Orsodacnidae and Chrysomelidae, excluding Bruchinae).</article-title><source>Coleopterists Society</source>, Special Publication no. <volume>1</volume>, <lpage>290</lpage> pp.</mixed-citation></ref><ref id="B11"><mixed-citation xmlns:xlink="http://www.w3.org/1999/xlink" xlink:type="simple"><person-group><name name-style="western"><surname>Barney</surname><given-names>RJ</given-names></name><name name-style="western"><surname>Hall</surname><given-names>SL</given-names></name></person-group> (<year>2011</year>) <article-title>New host plant records for selected Cryptocephaline leaf beetles (Coleoptera: Chrysomelidae) in Kentucky.</article-title><source>The Coleopterists Bulletin</source><volume>65</volume>(<issue>1</issue>): <fpage>15</fpage>-<lpage>19</lpage>. doi: <ext-link ext-link-type="uri" xlink:href="http://dx.doi.org/10.1649/0010-065X-65.1.15" xlink:type="simple">10.1649/0010-065X-65.1.15</ext-link></mixed-citation></ref></ref-list></tp:taxon-treatment>
