# Supplementary material for: Pachybrachis (Coleoptera, Chrysomelidae, Cryptocephalinae) of Eastern Canada
Source: Zookeys. 2013 Sep 19;(332):95–175. doi: 10.3897/zookeys.332.4753 (PMC3804768; doi:10.3897/zookeys.332.4753)
Supplement: XML Treatment for Pachybrachis subfasciatus [file zookeys.332.4753-treatment16.xml]

<!DOCTYPE tp:taxon-treatment
  PUBLIC "-//TaxonX//DTD Taxonomic Treatment Publishing DTD v0 20100105//EN" "tax-treatment-NSO.dtd">
<tp:taxon-treatment xmlns:tp="http://www.plazi.org/taxpub"><tp:treatment-meta><mixed-citation publication-type="journal"><person-group><name><surname>Barney</surname><given-names>Robert J.</given-names></name><name><surname>LeSage</surname><given-names>Laurent</given-names></name><name><surname>Savard</surname><given-names>Karine</given-names></name></person-group><article-title><italic>Pachybrachis</italic> (Coleoptera, Chrysomelidae, Cryptocephalinae) of Eastern Canada</article-title><source>Zookeys</source><day>19</day><month>9</month><year>2013</year><volume>2013</volume><issue>332</issue><fpage>95</fpage><lpage>175</lpage><pub-id pub-id-type="doi">10.3897/zookeys.332.4753</pub-id></mixed-citation></tp:treatment-meta><tp:nomenclature><tp:taxon-name>
                        <tp:taxon-name-part taxon-name-part-type="genus">Pachybrachis</tp:taxon-name-part>
                        <tp:taxon-name-part taxon-name-part-type="species">subfasciatus</tp:taxon-name-part>
                        <object-id xmlns:xlink="http://www.w3.org/1999/xlink" xlink:type="simple">http://species-id.net/wiki/Pachybrachis_subfasciatus</object-id>
                    </tp:taxon-name><tp:taxon-authority>(J. E. LeConte, 1824)</tp:taxon-authority><xref ref-type="fig" rid="F27">Habitus 15</xref><xref ref-type="fig" rid="F44">; Map 15</xref><tp:nomenclature-citation-list><tp:nomenclature-citation><tp:taxon-name>Cryptocephalus subfasciatus</tp:taxon-name><comment> J. L. LeConte, 1824: 173.</comment></tp:nomenclature-citation><tp:nomenclature-citation><tp:taxon-name>Pachybrachys biguttatus</tp:taxon-name><comment> Suffrian, 1852: 167.</comment></tp:nomenclature-citation><tp:nomenclature-citation><tp:taxon-name>Pachybrachys impurus</tp:taxon-name><comment> Suffrian, 1852: 186.</comment></tp:nomenclature-citation><tp:nomenclature-citation><tp:taxon-name>Pachybrachys xanthias</tp:taxon-name><comment> Suffrian, 1852: 199.</comment></tp:nomenclature-citation><tp:nomenclature-citation><tp:taxon-name>Pachybrachys impurus</tp:taxon-name><comment> var. <italic><tp:taxon-name>Pachybrachis umbrosus</tp:taxon-name></italic> Fall, 1915: 379.</comment></tp:nomenclature-citation></tp:nomenclature-citation-list></tp:nomenclature><tp:treatment-sec sec-type="Recognition"><title>Recognition.</title><p>Color dark, pronotum with sides narrowly yellow; elytra with red or yellow, more or less broad, irregular or indented transverse median fascia often interrupted at suture, and with red or yellow apical spot (<xref ref-type="fig" rid="F27">Habitus 15</xref>); Disc of pronotum often, and head more rarely, variegated with reddish yellow; male size small: length 2.21 ± 0.09 mm, width 1.18 ± 0.06 mm.</p></tp:treatment-sec><tp:treatment-sec sec-type="Distribution"><title>Distribution.</title><p>Eastern species distributed from Kansas to Louisiana to Atlantic Coast in the United States (<xref ref-type="bibr" rid="B167">Riley et al. 2003</xref>), restricted to the Carolinian Zone in southern Ontario in eastern Canada (<xref ref-type="fig" rid="F44">Map 15</xref>).</p></tp:treatment-sec><tp:treatment-sec sec-type="Material examined"><title>Material examined.</title><p>ONTARIO: Essex Co., Leamington, 6.VII.1931, G. S. Walley [1♀, CNC]; same data, except 9.VI.1937 [1♀, CNC]; Hastings Co., 19.VII.1938, J. F. Brimley [2♀, CNC]; Lennox &amp; Addington Co., 16.VII.1938, J. F. Brimley [1♂, CNC]; Norfolk Co., Normandale, 5.VI.1931, W. J. Brown [1♀, CNC]; Walsingham, 3.VI.1944, W. J. Brown [3♀, CNC]; same data, except 11.VII.1956 [2♀, CNC]; Northumberland Co., Hamilton, 15.VII.1981, M. Sanborne [1♂, CNC]; Toronto Co., Toronto, 15.VI.1896 [3♀, LEM]; same data, except 30.V.1897, C. T. Hills [1♂ 1♀, LEM].</p></tp:treatment-sec><tp:treatment-sec sec-type="Host plants"><title>Host plants.</title><p>No records are available from the specimens examined. <xref ref-type="bibr" rid="B64">Downie and Arnett (1996)</xref> reported <italic><tp:taxon-name>Pachybrachis subfasciatus</tp:taxon-name></italic> from black walnut (<italic><tp:taxon-name>Juglans nigra</tp:taxon-name></italic> L.) (<tp:taxon-name>Juglandaceae</tp:taxon-name>).</p><!--PageBreak--></tp:treatment-sec><tp:treatment-sec sec-type="Comments"><title>Comments.</title><p><italic><tp:taxon-name>Pachybrachis subfasciatus</tp:taxon-name></italic> is another possible example of a species once living in the Carolinian Zone which may have been extirpated from the Canadian fauna. No specimens were collected in the last 55 years. If its association with black walnut is correct, this may explain its rarity, or even extinction, since <xref ref-type="bibr" rid="B80">Fox and Soper (1953)</xref> reported this tree occurring naturally only in rich woods in southernmost Ontario and considered recent trees above these limits to have been planted.</p></tp:treatment-sec><tp:treatment-sec><!--Section generated to contain objects referenced in tp:taxon-treatment.--><fig id="F27" position="float" orientation="portrait"><label>Habitus 15.</label><caption><p>Dorsal habitus of <italic><tp:taxon-name>Pachybrachis subfasciatus</tp:taxon-name></italic>. Scale bar, 1 mm.</p></caption><graphic xmlns:xlink="http://www.w3.org/1999/xlink" xlink:href="ZooKeys-332-095-g027.jpg" position="float" orientation="portrait" xlink:type="simple"/></fig><fig id="F44" position="float" orientation="portrait"><label>Map 15.</label><caption><p>The known distribution of <italic><tp:taxon-name>Pachybrachis subfasciatus</tp:taxon-name></italic> in eastern Canada. Carolinian Zone in dark beige</p></caption><graphic xmlns:xlink="http://www.w3.org/1999/xlink" xlink:href="ZooKeys-332-095-g044.jpg" position="float" orientation="portrait" xlink:type="simple"/></fig></tp:treatment-sec><ref-list><ref id="B167"><mixed-citation xmlns:xlink="http://www.w3.org/1999/xlink" xlink:type="simple"><person-group><name name-style="western"><surname>Riley</surname><given-names>EG</given-names></name><name name-style="western"><surname>Clark</surname><given-names>SM</given-names></name><name name-style="western"><surname>Seeno</surname><given-names>TN</given-names></name></person-group> (<year>2003</year>) <article-title>Catalog of the leaf beetles of America north of Mexico (Coleoptera: Megalopodidae, Orsodacnidae and Chrysomelidae, excluding Bruchinae).</article-title><source>Coleopterists Society</source>, Special Publication no. <volume>1</volume>, <lpage>290</lpage> pp.</mixed-citation></ref><ref id="B64"><mixed-citation xmlns:xlink="http://www.w3.org/1999/xlink" xlink:type="simple"><person-group><name name-style="western"><surname>Downie</surname><given-names>NM</given-names></name><name name-style="western"><surname>Arnett</surname><given-names>RH</given-names></name></person-group> (<year>1996</year>) <article-title>The Beetles of Northeastern North America.</article-title> Volume <volume>II</volume>. <source>Polyphaga: Series Bostriciformia through Curculionidea.</source><publisher-name>The Sandhill Crane Press</publisher-name>, <publisher-loc>Gainesville, Florida</publisher-loc>, <lpage>831</lpage> pp.</mixed-citation></ref><ref id="B80"><mixed-citation xmlns:xlink="http://www.w3.org/1999/xlink" xlink:type="simple"><person-group><name name-style="western"><surname>Fox</surname><given-names>WS</given-names></name><name name-style="western"><surname>Soper</surname><given-names>JH</given-names></name></person-group> (<year>1953</year>) <article-title>The distribution of some trees and shrubs of the Carolinian zone of southern Ontario. Part II.</article-title><source>Transactions of the Royal Canadian Institute</source><volume>62</volume>: <fpage>3</fpage>-<lpage>32</lpage>.</mixed-citation></ref></ref-list></tp:taxon-treatment>
