# Supplementary material for: Pachybrachis (Coleoptera, Chrysomelidae, Cryptocephalinae) of Eastern Canada
Source: Zookeys. 2013 Sep 19;(332):95–175. doi: 10.3897/zookeys.332.4753 (PMC3804768; doi:10.3897/zookeys.332.4753)
Supplement: XML Treatment for Pachybrachis tridens [file zookeys.332.4753-treatment17.xml]

<!DOCTYPE tp:taxon-treatment
  PUBLIC "-//TaxonX//DTD Taxonomic Treatment Publishing DTD v0 20100105//EN" "tax-treatment-NSO.dtd">
<tp:taxon-treatment xmlns:tp="http://www.plazi.org/taxpub"><tp:treatment-meta><mixed-citation publication-type="journal"><person-group><name><surname>Barney</surname><given-names>Robert J.</given-names></name><name><surname>LeSage</surname><given-names>Laurent</given-names></name><name><surname>Savard</surname><given-names>Karine</given-names></name></person-group><article-title><italic>Pachybrachis</italic> (Coleoptera, Chrysomelidae, Cryptocephalinae) of Eastern Canada</article-title><source>Zookeys</source><day>19</day><month>9</month><year>2013</year><volume>2013</volume><issue>332</issue><fpage>95</fpage><lpage>175</lpage><pub-id pub-id-type="doi">10.3897/zookeys.332.4753</pub-id></mixed-citation></tp:treatment-meta><tp:nomenclature><tp:taxon-name>
                        <tp:taxon-name-part taxon-name-part-type="genus">Pachybrachis</tp:taxon-name-part>
                        <tp:taxon-name-part taxon-name-part-type="species">tridens</tp:taxon-name-part>
                        <object-id xmlns:xlink="http://www.w3.org/1999/xlink" xlink:type="simple">http://species-id.net/wiki/Pachybrachis_tridens</object-id>
                    </tp:taxon-name><tp:taxon-authority>(F. E. Melsheimer, 1847)</tp:taxon-authority><xref ref-type="fig" rid="F28">Habitus 16</xref><xref ref-type="fig" rid="F45">; Map 16</xref><tp:nomenclature-citation-list><tp:nomenclature-citation><tp:taxon-name>Cryptocephalus tridens</tp:taxon-name><comment> F. E. Melsheimer, 1847: 172.</comment></tp:nomenclature-citation><tp:nomenclature-citation><tp:taxon-name>Cryptocephalus flavicornis</tp:taxon-name><comment> F. E. Melsheimer, 1847: 172.</comment></tp:nomenclature-citation><tp:nomenclature-citation><tp:taxon-name>Pachybrachys mollis</tp:taxon-name><comment> Haldeman, 1849: 263.</comment></tp:nomenclature-citation></tp:nomenclature-citation-list></tp:nomenclature><tp:treatment-sec sec-type="Recognition"><title>Recognition.</title><p>Color pale yellow with broad, sharply limited, black markings; antennae (usually) and legs entirely yellow (<xref ref-type="fig" rid="F28">Habitus 16</xref>). Lustre dull. Eyes separated by about twice length of basal antennomere in male, and by two and one-half to three times length of this antennomere in female. Ocular lines fine. Front claws of male not enlarged (as in <xref ref-type="fig" rid="F4">Figure 4c</xref>); male size small: length 1.93 ± 0.10 mm, width 1.01 ± 0.04 mm.</p></tp:treatment-sec><tp:treatment-sec sec-type="Distribution"><title>Distribution.</title><p><italic><tp:taxon-name>Pachybrachis tridens</tp:taxon-name></italic> is an eastern species distributed from Manitoba to Texas to the Atlantic Coast in the United States (<xref ref-type="bibr" rid="B167">Riley et al. 2003</xref>), and restricted to the Carolinian Zone of southern Ontario in eastern Canada (<xref ref-type="fig" rid="F45">Map 16</xref>).</p></tp:treatment-sec><tp:treatment-sec sec-type="Material examined"><title>Material examined.</title><p>ONTARIO: Prince Edward Co., 21–28.VI.1950, J. F. Brimley [3♂ 5♀, CNC].</p></tp:treatment-sec><tp:treatment-sec sec-type="Host plants"><title>Host plants.</title><p>No records are available from the specimens examined. Poison ivy (<italic><tp:taxon-name>Toxicodendron radicans</tp:taxon-name></italic> (L.) Kuntze) (<tp:taxon-name>Anachardiaceae</tp:taxon-name>) was given as the preferred host by <xref ref-type="bibr" rid="B76">Fall (1915)</xref>, <xref ref-type="bibr" rid="B21">Blatchley (1924a)</xref>, <xref ref-type="bibr" rid="B185">Wilcox (1954</xref>, <xref ref-type="bibr" rid="B187">1979</xref>), <xref ref-type="bibr" rid="B83">Furth (1985)</xref>, and others. A complete list of citations is found in <xref ref-type="bibr" rid="B44">Clark et al. (2004)</xref>.</p></tp:treatment-sec><tp:treatment-sec sec-type="Comments"><title>Comments.</title><p>Since <italic><tp:taxon-name>Pachybrachis tridens</tp:taxon-name></italic> has not been collected in the last 55 years, it can be considered as extirpated from the Canadian fauna. Formerly, it was probably restricted to the Carolinian Life Zone, which is now reduced to minute remnants. For this reason, the Manitoba record reported by <xref ref-type="bibr" rid="B130">LeSage (1991)</xref> and <xref ref-type="bibr" rid="B167">Riley et al. (2003)</xref>, and the Québec record cited by <xref ref-type="bibr" rid="B167">Riley et al. (2003)</xref> are questionable. No specimens were available to confirm them.</p></tp:treatment-sec><tp:treatment-sec><!--Section generated to contain objects referenced in tp:taxon-treatment.--><fig id="F28" position="float" orientation="portrait"><label>Habitus 16.</label><caption><p>Dorsal habitus of <italic><tp:taxon-name>Pachybrachis tridens</tp:taxon-name></italic>. Scale bar, 1 mm.</p></caption><graphic xmlns:xlink="http://www.w3.org/1999/xlink" xlink:href="ZooKeys-332-095-g028.jpg" position="float" orientation="portrait" xlink:type="simple"/></fig><fig id="F45" position="float" orientation="portrait"><label>Map 16.</label><caption><p>The known distribution of <italic><tp:taxon-name>Pachybrachis tridens</tp:taxon-name></italic> in eastern Canada. Carolinian Zone in dark beige.</p></caption><graphic xmlns:xlink="http://www.w3.org/1999/xlink" xlink:href="ZooKeys-332-095-g045.jpg" position="float" orientation="portrait" xlink:type="simple"/></fig><fig id="F4" position="float" orientation="portrait"><label>Figure 4.</label><caption><p>Claws: <bold>a, b</bold> front claws enlarged <bold>c, d</bold> normal.</p></caption><graphic xmlns:xlink="http://www.w3.org/1999/xlink" xlink:href="ZooKeys-332-095-g004.jpg" position="float" orientation="portrait" xlink:type="simple"/></fig></tp:treatment-sec><ref-list><ref id="B167"><mixed-citation xmlns:xlink="http://www.w3.org/1999/xlink" xlink:type="simple"><person-group><name name-style="western"><surname>Riley</surname><given-names>EG</given-names></name><name name-style="western"><surname>Clark</surname><given-names>SM</given-names></name><name name-style="western"><surname>Seeno</surname><given-names>TN</given-names></name></person-group> (<year>2003</year>) <article-title>Catalog of the leaf beetles of America north of Mexico (Coleoptera: Megalopodidae, Orsodacnidae and Chrysomelidae, excluding Bruchinae).</article-title><source>Coleopterists Society</source>, Special Publication no. <volume>1</volume>, <lpage>290</lpage> pp.</mixed-citation></ref><ref id="B76"><mixed-citation xmlns:xlink="http://www.w3.org/1999/xlink" xlink:type="simple"><person-group><name name-style="western"><surname>Fall</surname><given-names>HC</given-names></name></person-group> (<year>1915</year>) <article-title>A revision of the North American species of <italic>Pachybrachys</italic>.</article-title><source>Transactions of the American Entomological Society</source><volume>41</volume>: <fpage>291</fpage>-<lpage>486</lpage>.</mixed-citation></ref><ref id="B21"><mixed-citation xmlns:xlink="http://www.w3.org/1999/xlink" xlink:type="simple"><person-group><name name-style="western"><surname>Blatchley</surname><given-names>WS</given-names></name></person-group> (<year>1924a</year>) <article-title>The Chrysomelidae of Florida.</article-title><source>The Florida Entomologist</source><volume>7</volume>: <fpage>33</fpage>–<lpage>39</lpage>, <fpage>49</fpage>–<lpage>57</lpage>.</mixed-citation></ref><ref id="B185"><mixed-citation xmlns:xlink="http://www.w3.org/1999/xlink" xlink:type="simple"><person-group><name name-style="western"><surname>Wilcox</surname><given-names>JA</given-names></name></person-group> (<year>1954</year>) <article-title>Leaf beetles of Ohio (Chrysomelidae: Coleoptera). Ohio Biological Survey, Bulletin no.</article-title><volume>43</volume>: <fpage>353</fpage>-<lpage>506</lpage>.</mixed-citation></ref><ref id="B187"><mixed-citation xmlns:xlink="http://www.w3.org/1999/xlink" xlink:type="simple"><person-group><name name-style="western"><surname>Wilcox</surname><given-names>JA</given-names></name></person-group> (<year>1979</year>) <source>Leaf beetle host plants in Northeastern North America (Coleoptera: Chrysomelidae).</source><publisher-name>North American Beetle Fauna Project. World Natural History Publications, Kinderhook</publisher-name>, <publisher-loc>New York</publisher-loc>, <lpage>30</lpage> pp.</mixed-citation></ref><ref id="B83"><mixed-citation xmlns:xlink="http://www.w3.org/1999/xlink" xlink:type="simple"><person-group><name name-style="western"><surname>Furth</surname><given-names>DG</given-names></name></person-group> (<year>1985</year>) <article-title>The natural history of a sumac tree, with emphasis on the entomofauna.</article-title><source>Transactions of the Connecticut Academy of Arts and Sciences</source><volume>46</volume>: <fpage>137</fpage>-<lpage>234</lpage>.</mixed-citation></ref><ref id="B44"><mixed-citation xmlns:xlink="http://www.w3.org/1999/xlink" xlink:type="simple"><person-group><name name-style="western"><surname>Clark</surname><given-names>SM</given-names></name><name name-style="western"><surname>LeDoux</surname><given-names>DG</given-names></name><name name-style="western"><surname>Seeno</surname><given-names>TN</given-names></name><name name-style="western"><surname>Riley</surname><given-names>EG</given-names></name><name name-style="western"><surname>Gilbert</surname><given-names>AJ</given-names></name><name name-style="western"><surname>Sullivan</surname><given-names>JM</given-names></name></person-group> (<year>2004</year>) <article-title>Host plants of leaf beetle species occurring in the United States and Canada.</article-title><source>The Coleopterists Society, Special Publication No. 2</source>, <lpage>476</lpage> pp.</mixed-citation></ref><ref id="B130"><mixed-citation xmlns:xlink="http://www.w3.org/1999/xlink" xlink:type="simple"><person-group><name name-style="western"><surname>LeSage</surname><given-names>L</given-names></name></person-group> (<year>1991</year>) <article-title>Family Chrysomelidae leaf beetles.</article-title> In: <person-group><name name-style="western"><surname>Bousquet</surname><given-names>Y</given-names></name></person-group> (<role>Ed</role>) <issue-title>Checklist of beetles of Canada and Alaska.</issue-title><source>Research Branch, Agriculutre Canada. Publication 1861/E.</source>, <publisher-loc>Ottawa</publisher-loc>, <fpage>301</fpage>–<lpage>323</lpage>.</mixed-citation></ref></ref-list></tp:taxon-treatment>
