# Supplementary material for: Pachybrachis (Coleoptera, Chrysomelidae, Cryptocephalinae) of Eastern Canada
Source: Zookeys. 2013 Sep 19;(332):95–175. doi: 10.3897/zookeys.332.4753 (PMC3804768; doi:10.3897/zookeys.332.4753)
Supplement: XML Treatment for Pachybrachis trinotatus [file zookeys.332.4753-treatment18.xml]

<!DOCTYPE tp:taxon-treatment
  PUBLIC "-//TaxonX//DTD Taxonomic Treatment Publishing DTD v0 20100105//EN" "tax-treatment-NSO.dtd">
<tp:taxon-treatment xmlns:tp="http://www.plazi.org/taxpub"><tp:treatment-meta><mixed-citation publication-type="journal"><person-group><name><surname>Barney</surname><given-names>Robert J.</given-names></name><name><surname>LeSage</surname><given-names>Laurent</given-names></name><name><surname>Savard</surname><given-names>Karine</given-names></name></person-group><article-title><italic>Pachybrachis</italic> (Coleoptera, Chrysomelidae, Cryptocephalinae) of Eastern Canada</article-title><source>Zookeys</source><day>19</day><month>9</month><year>2013</year><volume>2013</volume><issue>332</issue><fpage>95</fpage><lpage>175</lpage><pub-id pub-id-type="doi">10.3897/zookeys.332.4753</pub-id></mixed-citation></tp:treatment-meta><tp:nomenclature><tp:taxon-name>
                        <tp:taxon-name-part taxon-name-part-type="genus">Pachybrachis</tp:taxon-name-part>
                        <tp:taxon-name-part taxon-name-part-type="species">trinotatus</tp:taxon-name-part>
                        <object-id xmlns:xlink="http://www.w3.org/1999/xlink" xlink:type="simple">http://species-id.net/wiki/Pachybrachis_trinotatus</object-id>
                    </tp:taxon-name><tp:taxon-authority>(F. E. Melsheimer, 1847)</tp:taxon-authority><xref ref-type="fig" rid="F29">Habitus 17</xref><xref ref-type="fig" rid="F46">; Map 17</xref><tp:nomenclature-citation-list><tp:nomenclature-citation><tp:taxon-name>Cryptocephalus trinotatus</tp:taxon-name><comment> F. E. Melsheimer, 1847: 170.</comment></tp:nomenclature-citation><!--PageBreak--></tp:nomenclature-citation-list></tp:nomenclature><tp:treatment-sec sec-type="Recognition"><title>Recognition.</title><p>Pronotum red with heavy, sharply defined, black M-mark, and with pale anterior and lateral margins; elytra entirely black (<xref ref-type="fig" rid="F29">Habitus 17</xref>); male size large: length 3.09 ± 0.13 mm, width 1.75 ± 0.09 mm.</p></tp:treatment-sec><tp:treatment-sec sec-type="Distribution"><title>Distribution.</title><p><italic><tp:taxon-name>Pachybrachis trinotatus</tp:taxon-name></italic> is an eastern species distributed from Kansas to the Atlantic Coast in the United States (<xref ref-type="bibr" rid="B167">Riley et al. 2003</xref>), and in Ontario and Québec in eastern Canada (<xref ref-type="fig" rid="F46">Map 17</xref>).</p></tp:treatment-sec><tp:treatment-sec sec-type="Material examined"><title>Material examined.</title><p>ONTARIO: Carleton Co., Stittsville, 26.VII.1961, G. Brumpton [1♂, CNC]; Essex Co., Leamington, 27.VI-3.VII.1931, W. J. Brown [1♂ 1♀, CNC]; Hamilton Co., Ancaster, 2.VII.1958, J. E. H. Martin [1♂, CNC]; Hastings Co., 10.VII.1938, J. F. Brimley [1♀, CNC]; same data, except 24.VII.1960, J. F. Brimley [1♂ 1♀, CNC]; Marmora, 2.VII.1952, C. Boyle [1♀, CNC]; Lambton Co., Grand Bend, 10.VII.1939, G. E. Shewell [1♂ 1♀, CNC]; Lanark Co., Bell’s Corners, 15.VII.1954, S. D. Hicks [3♂ 2♀, CNC]; same data, except Lanark, Kerr Lake 13.VII.1975 [1♂, CNC]; Lincoln Co., DeCew Falls, 29.VI.1940, S. D. Hicks [1♂, CNC]; same data, except 27.VII.1940 [1♂ 1♀, CNC]; same data, except VIII.1941 [1♂, CNC]; Northumberland Co., Hamilton, 14–19.VII.1984, M. Sanborne [1♀, CNC]; Prince Edward Co., 21.VII.1937, beaten from oak, J. F. Brimley [1♀, CNC]; same data, except 4.VII.1946 [1♀, CNC]; same data, except 11.VIII.1947 [1♀, CNC]; same data, except 14.VII.1948 [1♀, CNC]; same data, except 10.VIII.1948 [1♀, CNC]; same data, except 20.VI.1949 [1♂, CNC]; same data, except 6.VII.1949 [1♀, CNC]; same data, except 17.VII.1950 [5♂ 3♀, CNC; 1♂, AMNH; 2♂ 1♀, St. John’s wort blossom, FSCA]; same data, except 7.VII.1955 [1♂, CNC]; same data, except 29.VII.1956 [1♀, CNC]; same data, except 27.VII.1962 [1♂ 1♀, CNC]; Renfrew Co., Hwy 512 15 km W Eganville, 5.VII.1996, B. F. &amp; J. L. Carr [1♂, CNC]; Simcoe Co., Craighurst, 30.VIII.1963, G. G. E. Scudder [1♀, CNC]; Tiny Township, Cawaja Beach, 17.VII.1968, J. C. E. Riotte [1♂ 1♀, ROM]; Toronto Co., Toronto, Kelly Lake, 13–26.VII.1933, L. J. Milne [2♂ 1♀, UNHC]; Victoria Co., Coboconk, 7.VIII.1940, S.D. Hicks [1♀, CNC]; Wellington Co., Guelph, VII.1924, D. C. B. Duff [1♂, ROM].</p><p>QUÉBEC: Huntingdon Co., Covey Hill, 1.VII.1927, W. J. Brown [1♂, CNC]; Île-de-Montréal, Montréal, 10.VII.1977, sweeping field, E. J. Kiteley [1♂, CNC]; Missisquoi Co., Phillipsburg, 31.VII.1972, J. L. Laliberté [1♂, IDM]; Québec Co., Québec, 26.VII.1902, F. Knab [1♂ 1♀, USNM]; Vaudreuil Co., Hudson Heights, 24–30.VII.1956, Lindberg [1♀, CNC]; Rigaud 29.VI.1907, J. Ouellet [1♂, CEUM]; same data, except 18.VIII.1921 [2♂, CEUM]; same data, except 23.VII.1974, E. J. Kiteley [2♀, CNC].</p></tp:treatment-sec><tp:treatment-sec sec-type="Host plants"><title>Host plants.</title><p>No information was available from specimens examined. <xref ref-type="bibr" rid="B11">Barney and Hall (2011)</xref> reported handpicking specimens from St. John’s wort, <italic><tp:taxon-name>Hypericum punctatum</tp:taxon-name></italic> L. (<tp:taxon-name>Clusiaceae</tp:taxon-name>), and observed feeding, mating and oviposition on <italic><tp:taxon-name>Hypericum punctatum</tp:taxon-name></italic>, <italic><tp:taxon-name>Hypericum perforatum</tp:taxon-name></italic> L. and <italic><tp:taxon-name>Hypericum dolabriforme</tp:taxon-name></italic> Vent. in the lab. Following <xref ref-type="bibr" rid="B8">Banks (1912)</xref>, New Jersey tea, <italic><tp:taxon-name>Ceanothus americanus</tp:taxon-name></italic> L. (<tp:taxon-name>Rhamnaceae</tp:taxon-name>) was often given by authors as a host for <italic><tp:taxon-name>Pachybrachis trinotatus</tp:taxon-name></italic> (complete citation in <xref ref-type="bibr" rid="B44">Clark et al. 2004</xref>).</p></tp:treatment-sec><tp:treatment-sec sec-type="Comments"><title>Comments.</title><p>With its black elytra and reddish pronotum ornamented with a large, black, M-shaped marking, <!--PageBreak--><italic><tp:taxon-name>Pachybrachis trinotatus</tp:taxon-name></italic> is very easily distinguished from all other Canadian species of the genus (<xref ref-type="fig" rid="F29">Habitus 17</xref>). It is widely distributed in southern Ontario but is found only in the Ottawa River Valley and south of the eastern Townships in Québec (<xref ref-type="fig" rid="F46">Map 17</xref>). Both areas very likely represent its northernmost distribution limit in this province.</p></tp:treatment-sec><tp:treatment-sec><!--Section generated to contain objects referenced in tp:taxon-treatment.--><fig id="F29" position="float" orientation="portrait"><label>Habitus 17.</label><caption><p>Dorsal habitus of <italic><tp:taxon-name>Pachybrachis trinotatus</tp:taxon-name></italic>. Scale bar, 1 mm.</p></caption><graphic xmlns:xlink="http://www.w3.org/1999/xlink" xlink:href="ZooKeys-332-095-g029.jpg" position="float" orientation="portrait" xlink:type="simple"/></fig><fig id="F46" position="float" orientation="portrait"><label>Map 17.</label><caption><p>The known distribution of <italic><tp:taxon-name>Pachybrachis trinotatus</tp:taxon-name></italic> in eastern Canada.</p></caption><graphic xmlns:xlink="http://www.w3.org/1999/xlink" xlink:href="ZooKeys-332-095-g046.jpg" position="float" orientation="portrait" xlink:type="simple"/></fig></tp:treatment-sec><ref-list><ref id="B167"><mixed-citation xmlns:xlink="http://www.w3.org/1999/xlink" xlink:type="simple"><person-group><name name-style="western"><surname>Riley</surname><given-names>EG</given-names></name><name name-style="western"><surname>Clark</surname><given-names>SM</given-names></name><name name-style="western"><surname>Seeno</surname><given-names>TN</given-names></name></person-group> (<year>2003</year>) <article-title>Catalog of the leaf beetles of America north of Mexico (Coleoptera: Megalopodidae, Orsodacnidae and Chrysomelidae, excluding Bruchinae).</article-title><source>Coleopterists Society</source>, Special Publication no. <volume>1</volume>, <lpage>290</lpage> pp.</mixed-citation></ref><ref id="B11"><mixed-citation xmlns:xlink="http://www.w3.org/1999/xlink" xlink:type="simple"><person-group><name name-style="western"><surname>Barney</surname><given-names>RJ</given-names></name><name name-style="western"><surname>Hall</surname><given-names>SL</given-names></name></person-group> (<year>2011</year>) <article-title>New host plant records for selected Cryptocephaline leaf beetles (Coleoptera: Chrysomelidae) in Kentucky.</article-title><source>The Coleopterists Bulletin</source><volume>65</volume>(<issue>1</issue>): <fpage>15</fpage>-<lpage>19</lpage>. doi: <ext-link ext-link-type="uri" xlink:href="http://dx.doi.org/10.1649/0010-065X-65.1.15" xlink:type="simple">10.1649/0010-065X-65.1.15</ext-link></mixed-citation></ref><ref id="B8"><mixed-citation xmlns:xlink="http://www.w3.org/1999/xlink" xlink:type="simple"><person-group><name name-style="western"><surname>Banks</surname><given-names>N</given-names></name></person-group> (<year>1912</year>) <article-title>At the <italic>Ceanothus</italic> in Virginia.</article-title><source>Entomological News</source><volume>23</volume>(<issue>2</issue>): <fpage>102</fpage>-<lpage>110</lpage>.</mixed-citation></ref><ref id="B44"><mixed-citation xmlns:xlink="http://www.w3.org/1999/xlink" xlink:type="simple"><person-group><name name-style="western"><surname>Clark</surname><given-names>SM</given-names></name><name name-style="western"><surname>LeDoux</surname><given-names>DG</given-names></name><name name-style="western"><surname>Seeno</surname><given-names>TN</given-names></name><name name-style="western"><surname>Riley</surname><given-names>EG</given-names></name><name name-style="western"><surname>Gilbert</surname><given-names>AJ</given-names></name><name name-style="western"><surname>Sullivan</surname><given-names>JM</given-names></name></person-group> (<year>2004</year>) <article-title>Host plants of leaf beetle species occurring in the United States and Canada.</article-title><source>The Coleopterists Society, Special Publication No. 2</source>, <lpage>476</lpage> pp.</mixed-citation></ref></ref-list></tp:taxon-treatment>
